# Supplementary material for: Asymptomatic bacteriuria and its associated fetomaternal outcomes among pregnant women delivering at Bugando Medical Centre in Mwanza, Tanzania
Source: PLoS One. 2024 Oct 3;19(10):e0303772. doi: 10.1371/journal.pone.0303772 (PMC11449372; doi:10.1371/journal.pone.0303772)
Supplement: S2 File — (XLSX) [file pone.0303772.s002.xlsx]

## Sheet: Sheet1
sno	Studynumber	Date		1	ageyrs	maritalstatus	reside	reside	educlec	educlec	occupation	occupation	gravity	parity	multipara	multipara	if yes abortion	gestationwks	hxanti-indexpreg	hxanti-indexpreg	urgenitalanomaly	malariapregnant	anemiapregnant	anemiapregnant	Ifyes hb level	hxcontr	hx-admission	hx-admission	prenesep	antibiotics1	antiobiotics2	antibiotic3	birthasphyxia	birthasphyxia	nicuadmission	nicuadmission	birthweightkg	lowbirthweig	lowbirthweig	stillbirth	stillbirth	earlyneonatalbirth	earlyneonatalbirth	ant-usepostdelivery	prom	prom	ptl	ptl	preeclampsia
1	0001U	5072022	No	0	29	Marriage	Rural	0	University	5	Employed	4	1	0	No	0		38	Yes	1	No	No	No	0		No	Yes	1	No	No	N/A	N/A	No	0	No	0	2.8	No	0	No	0	No	0	No	No	0	No	0	No
2	0002U	5072022	No	0	28	Marriage	Rural	0	Secondary	3	Peasant	2	2	1	Yes	1		37	No	0	No	No	No	0		Yes	Yes	1	No	Yes	Erythromycin	Pharmacy	No	0	No	0	2.3	Yes	1	No	0	No	0	No	No	0	No	0	No
3	0003U	5072022	No	0	29	Marriage	Urban	1	Secondary	3	PettyTrader	3	5	4	Yes	1		39	No	0	No	No	No	0		No	No	0	Yes	No			No	0	No	0	2.4	Yes	1	No	0	No	0	No	No	0	No	0	No
4	0004U	5072022	No	0	26	Marriage	Urban	1	Secondary	3	PettyTrader	3	1	0	No	0			No	0	No	No	No	0		No	Yes	1	No	No			Yes	1	Yes	1	2.5	No	0	No	0	No	0	No	No	0	No	0	No
5	0005U	5072022	No	0	27	Marriage	Rural	0	Primary	2	PettyTrader	3	1	0	Yes	1		38	Yes	1	No	No	No	0		No	No	0	No	No			No	0	No	0	3.5	No	0	No	0	No	0	No	No	0	No	0	No
6	0006U	5072022	No	0	28	Marriage	Urban	1	Secondary	3	PettyTrader	3	4	1	Yes	1	more than 2	41	Yes	1	No	No	No	0		Yes	Yes	1	No	No			No	0	No	0	3.1	No	0	No	0	No	0	No	No	0	No	0	No
7	0007U	5072022	No	0	21	Marriage	Urban	1	Secondary	3	PettyTrader	3	1	0	No	0		41	No	0	No	No	No	0		No	No	0	Yes	No			No	0	No	0	2.5	No	0	No	0	No	0	No	No	0	No	0	No
8	0008U	6072022	No	0	35	Single	Urban	1	Secondary	3	PettyTrader	3	1	0	No	0		38	No	0	No	No	No	0		No	No	0	No	No			No	0	No	0	2.6	No	0	No	0	No	0	No	Yes	1	No	0	No
9	0009U	6072022	No	0	25	Marriage	Urban	1	Secondary	3	PettyTrader	3	2	1	Yes	1		38	No	0	No	No	Yes	1	8.5	No	No	0	No	Yes			No	0	Yes	1	2.8	No	0	No	0	Yes	1	Yes	No	0	No	0	No
10	0010U	6072022	Yes	1	31	Marriage	Urban	1	Secondary	3	PettyTrader	3	1	0	No	0		38	No	0	No	No	No	0		Yes	No	0	No	No			No	0	No	0	3.7	No	0	No	0	No	0	No	No	0	No	0	No
11	0011U	6072022	Yes	1	32	Marriage	Urban	1	Secondary	3	PettyTrader	3	4	3	Yes	1		40	No	0	No	No	Yes	1	8.4	No	No	0	No	No			No	0	No	0	3.6	No	0	No	0	No	0	No	No	0	No	0	No
12	0012U	6072022		1	34	Marriage	Urban	1	Secondary	3	PettyTrader	3	5	4	Yes	1		40	No	0	No	No	No	0		No	No	0	No	No			No	0	No	0	3.1	No	0	No	0	No	0	No	No	0	No	0	No
13	0013U	6072022	No	0	20	Marriage	Urban	1	Primary	2	PettyTrader	3	1	0	No	0		39	No	0	No	No	No	0		No	No	0	No	No			No	0	No	0	3.2	No	0	No	0	No	0	No	No	0	No	0	No
14	0014U	6072022		1	31	Single	Rural	0	Secondary	3	PettyTrader	3	7	6	Yes	1		39	No	0	No	No	No	0		No	Yes	1	Yes	No			No	0	No	0	3	No	0	No	0	No	0	No	No	0	No	0	No
15	0015U	6072022		1	33	Marriage	Urban	1	Secondary	3	PettyTrader	3	3	2	Yes	1		40	No	0	No	No	No	0		Yes	No	0	No	No			No	0	No	0	3	No	0	Yes	1	No	0	No	No	0	No	0	No
16	0016U	6072022	No	0	22	Marriage	Urban	1	Primary	2	PettyTrader	3	1	0	No	0		40	No	0	No	No	No	0		No	No	0	No	Yes			No	0	No	0	3	No	0	No	0	No	0	No	No	0	No	0	No
17	0017U	7072022	No	0	24	Marriage	Urban	1	Secondary	3	PettyTrader	3	2	1	Yes	1		38	Yes	1	No	No	Yes	1	9.1	No	Yes	1	No	No			No	0	No	0	2	Yes	1	No	0	No	0	No	No	0	No	0	No
18	0018U	7072022		1	34	Marriage	Urban	1	Secondary	3	PettyTrader	3	2	1	Yes	1		35	No	0	No	No	No	0		No	No	0	No	No			No	0	No	0	3	No	0	No	0	No	0	No	No	0	Yes	1	No
19	0019U	7072022		1	34	Single	Urban	1	Secondary	3	PettyTrader	3	3	2	Yes	1		39	No	0	No	No	No	0		No	No	0	No	No			No	0	No	0	3.6	No	0	No	0	No	0	No	No	0	No	0	No
20	0020U	7072022	No	0	26	Marriage	Urban	1	Secondary	3	PettyTrader	3	1	0	No	0		39	No	0	No	No	No	0		No	No	0	No	No			Yes	1	Yes	1	3.2	No	0	No	0	No	0	No	No	0	No	0	No
21	0021U	7072022	No	0	20	Marriage	Rural	0	Secondary	3	PettyTrader	3	1	0	No	0		38	No	0	No	No	Yes	1	10	Yes	No	0	No	No			No	0	No	0	3.5	No	0	No	0	No	0	No	No	0	No	0	No
22	0022U	7072022		1		Marriage	Urban	1	Secondary	3	PettyTrader	3			Yes	1		36	No	0	No	No	No	0		No	No	0	No	No			No	0	No	0	3.6	No	0	No	0	No	0	No	No	0	No	0	No
23	0023U	7072022		1	35	Marriage	Urban	1	Secondary	3	PettyTrader	3	6	5	Yes	1		38	No	0	No	No	No	0		Yes	Yes	1	Yes	Yes			No	0	No	0	3.4	No	0	No	0	No	0	No	No	0	No	0	No
24	0024U	7072022	No	0	24	Marriage	Urban	1	Primary	2	PettyTrader	3	2	1	Yes	1		39	Yes	1	No	No	No	0		No	No	0	No	No			No	0	No	0	3.9	No	0	No	0	No	0	No	No	0	No	0	No
25	0025U	7072022		1	34	Single	Urban	1	Secondary	3	PettyTrader	3	3	2	Yes	1		38	No	0	No	No	Yes	1	10	No	No	0	No	No			No	0	No	0	4	No	0	No	0	No	0	No	Yes	1	No	0	No
26	0026U	7072022		1	31	Marriage	Urban	1	Secondary	3	PettyTrader	3	5	4	Yes	1		38	No	0	No	No	No	0		No	No	0	No	No			No	0	No	0	2.1	Yes	1	No	0	No	0	No	No	0	No	0	No
27	0027U	7072022		1		Marriage	Rural	0	Primary	2	Peasant	2			Yes	1		37	No	0	No	No	No	0		No	Yes	1	No	No			No	0	No	0	2.5	No	0	No	0	No	0	No	No	0	No	0	No
28	0028U	7072022	No	0	29	Marriage	Urban	1	Secondary	3	PettyTrader	3	1	0	No	0		40	Yes	1	No	No	No	0		No	No	0	No	No			No	0	No	0	2.3	Yes	1	No	0	No	0	No	No	0	No	0	No
29	0029U	8072022		1	33	Marriage	Urban	1	Primary	2	PettyTrader	3	7	4	Yes	1	more than 2	38	No	0	No	No	No	0		No	No	0	No	No			No	0	No	0	3.2	No	0	No	0	No	0	No	No	0	No	0	No
30	0030U	8072022		1	39	Marriage	Rural	0	Secondary	3	PettyTrader	3	7	6	Yes	1		38	No	0	No	No	No	0		No	No	0	No	No			Yes	1	Yes	1	3.5	No	0	No	0	No	0	Yes	No	0	No	0	No
31	0031U	8072022	No	0	24	Marriage	Urban	1	Secondary	3	PettyTrader	3	1	0	No	0		40	Yes	1	No	No	No	0		Yes	Yes	1	Yes	No			No	0	No	0	2.6	No	0	No	0	No	0	No	No	0	No	0	No
32	0032U	8072022		1	30	Marriage	Urban	1	Secondary	3	PettyTrader	3	3	2	Yes	1		38	No	0	No	No	No	0		No	No	0	No	No			No	0	No	0	2.8	No	0	No	0	No	0	No	No	0	No	0	No
33	0033U	8072022		1	31	Marriage	Urban	1	Secondary	3	PettyTrader	3	4	1	Yes	1	less than 2	38	No	0	No	No	No	0		No	No	0	No	No			No	0	No	0	3.8	No	0	No	0	No	0	No	No	0	No	0	No
34	0034U	8072022		1	34	Marriage	Urban	1	Secondary	3	PettyTrader	3	2	0	No	0	less than 2	38	No	0	No	No	No	0		No	No	0	No	Yes			No	0	Yes	1	2.7	No	0	No	0	Yes	1	No	No	0	No	0	No
35	0035U	8072022		1	31	Marriage	Urban	1	Primary	2	PettyTrader	3	5	1	Yes	1	less than 2	38	Yes	1	No	No	No	0		No	No	0	No	No			No	0	No	0	3.5	No	0	No	0	No	0	No	No	0	No	0	No
36	0036U	9072022	No	0	27	Marriage	Urban	1	Secondary	3	PettyTrader	3	4	1	Yes	1	more than 2	37	No	0	No	No	No	0		Yes	No	0	Yes	No			No	0	No	0	2.6	No	0	No	0	No	0	No	No	0	No	0	No
37	0037U	9072022		1	40	Marriage	Urban	1	Primary	2	Peasant	2	7	6	Yes	1		32	No	0	No	No	Yes	1	9.4	No	Yes	1	No	No			No	0	No	0	3.8	No	0	No	0	No	0	No	No	0	Yes	1	No
38	0038U	9072022	No	0	29	Marriage	Rural	0	Secondary	3	PettyTrader	3	4	3	Yes	1		38	No	0	No	No	No	0		No	No	0	No	No			No	0	No	0	3.6	No	0	No	0	No	0	No	No	0	No	0	No
39	0039U	9072022		1	39	Divorced	Urban	1	Secondary	3	PettyTrader	3	3	2	Yes	1		38	No	0	No	No	No	0		No	No	0	No	No			No	0	No	0	2.6	No	0	No	0	No	0	No	No	0	No	0	No
40	0040U	10072022	No	0	29	Marriage	Urban	1	Secondary	3	PettyTrader	3	1	0	No	0		39	Yes	1	No	No	No	0		No	No	0	No	No			No	0	No	0	3.9	No	0	No	0	No	0	No	No	0	No	0	No
41	0041U	10072022		1	30	Marriage	Urban	1	Secondary	3	PettyTrader	3	2	1	Yes	1		38	No	0	No	No	No	0		No	No	0	No	No			No	0	No	0	3.5	No	0	No	0	No	0	No	No	0	No	0	No
42	0042U	10072022	No	0	29	Marriage	Urban	1	Secondary	3	PettyTrader	3	2	1	Yes	1		38	No	0	No	No	Yes	1	10	No	Yes	1	No	No			No	0	No	0	3.4	No	0	No	0	No	0	No	No	0	No	0	No
43	0043U	10072022	No	0	29	Marriage	Urban	1	Secondary	3	PettyTrader	3	1	0	No	0		40	No	0	No	No	No	0		No	No	0	Yes	Yes			No	0	No	0	3.2	No	0	No	0	No	0	No	No	0	No	0	No
44	0044U	10072022		1	36	Marriage	Urban	1	Secondary	3	PettyTrader	3	7	7	Yes	1		31	Yes	1	No	No	No	0		Yes	No	0	No	No			No	0	No	0	3	No	0	No	0	Yes	1	No	Yes	1	No	0	No
45	0045U	10072022		1	32	Marriage	Urban	1	Primary	2	Housewife	1	4	3	Yes	1		38	No	0	No	No	No	0		No	No	0	No	No			Yes	1	Yes	1	3	No	0	No	0	No	0	No	No	0	No	0	No
46	0046U	10072022	No	0	29	Marriage	Urban	1	Secondary	3	PettyTrader	3	3	2	Yes	1		37	Yes	1	No	No	No	0		No	No	0	No	No			No	0	No	0	3	No	0	No	0	No	0	No	No	0	No	0	No
47	0047U	10072022		1	35	Marriage	Urban	1	University	5	Employed	4	4	3	Yes	1		38	No	0	No	No	Yes	1	8.1	Yes	No	0	No	No			No	0	No	0	3	No	0	No	0	No	0	No	No	0	No	0	No
48	0048U	10072022		1	32	Divorced	Urban	1	Secondary	3	PettyTrader	3	2	1	Yes	1		38	No	0	No	No	No	0		No	No	0	No	No			No	0	No	0	2.9kg	No	0	No	0	No	0	No	No	0	No	0	No
49	0049U	12072022		1	31	Marriage	Urban	1	Secondary	3	PettyTrader	3	5	3	Yes	1	less than 2	37	Yes	1	No	No	Yes	1	8	Yes	No	0	No	No			No	0	No	0	3kg	No	0	No	0	No	0	No	No	0	No	0	No
50	0050U	12072022	No	0	26	Marriage	Urban	1	Secondary	3	PettyTrader	3	3	2	Yes	1		39	No	0	No	No	No	0		No	No	0	No	No			No	0	No	0	2.8kg	No	0	No	0	No	0	No	No	0	No	0	No
51	0051U	12072022	No	0	26	Marriage	Urban	1	College	4	Employed	4	1	0	No	0		38	Yes	1	No	No	No	0		No	No	0	No	No			No	0	No	0	3.5kg	No	0	No	0	No	0	No	No	0	No	0	Yes
52	0052U	12072022	No	0	29	Marriage	Urban	1	College	4	Employed	4	2	1	Yes	1		39	Yes	1	No	No	Yes	1	7.5	No	No	0	No	No			No	0	No	0	3.2kg	No	0	No	0	No	0	No	No	0	No	0	No
53	0053U	12072022		1	31	Marriage	Urban	1	University	5	Employed	4	5	3	Yes	1	less than 2	40	No	0	No	No	No	0		No	No	0	No	No			No	0	No	0	3.4kg	No	0	No	0	No	0	No	No	0	No	0	No
54	0054U	12072022	No	0	24	Marriage	Urban	1	Primary	2	Peasant	2	3	2	Yes	1		41	No	0	No	No	Yes	1	8.1	No	Yes	1	No	No			No	0	No	0	3.6kg	No	0	No	0	No	0	No	Yes	1	No	0	No
55	0055U	12072022	No	0	29	Marriage	Rural	0	Primary	2	Peasant	2	2	1	Yes	1		38	No	0	No	No	No	0		Yes	No	0	No	No			No	0	No	0	3.2KG	No	0	No	0	No	0	Yes	No	0	No	0	No
56	0056U	12072022		1	35	Marriage	Rural	0	Primary	2	Peasant	2	4	3	Yes	1		38	No	0	No	No	No	0		No	No	0	Yes	No			No	0	Yes	1	3kg	No	0	No	0	No	0	No	No	0	No	0	No
57	0057U	13072022		1	32	Marriage	Urban	1	Secondary	3	PettyTrader	3	5	3	Yes	1	less than 2	38	No	0	No	No	No	0		No	Yes	1	No	No			No	0	No	0	2.8kg	No	0	No	0	No	0	No	No	0	No	0	No
58	0058U	13072022		1	36	Marriage	Urban	1	Secondary	3	PettyTrader	3	2	1	Yes	1		37	No	0	No	No	No	0		No	No	0	No	No			No	0	No	0	3.3kg	No	0	No	0	No	0	No	No	0	No	0	No
59	0059U	13072022		1	33	Marriage	Rural	0	Primary	2	Housewife	1	5	4	Yes	1		39	No	0	No	No	No	0		No	No	0	No	No			No	0	No	0	3.2kg	No	0	No	0	No	0	No	No	0	No	0	No
60	0060U	13072022		1	30	Marriage	Urban	1	College	4	Employed	4	1	0	No	0		39	No	0	No	No	No	0		Yes	No	0	No	No			No	0	No	0	3.3kg	No	0	No	0	No	0	No	Yes	1	No	0	No
61	0061U	13072022		1	35	Marriage	Urban	1	Secondary	3	Peasant	2	5	4	Yes	1		38	No	0	No	No	No	0		No	No	0	No	No			No	0	No	0	3.2kg	No	0	No	0	No	0	No	No	0	No	0	No
62	0062U	13072022	No	0	24	Single	Urban	1	Secondary	3	PettyTrader	3	2	1	Yes	1		37	Yes	1	No	No	No	0		No	No	0	Yes	No			Yes	1	Yes	1	3.2kg	No	0	No	0	No	0	No	No	0	No	0	No
63	0063U	14072022		1	34	Marriage	Rural	0	Secondary	3	PettyTrader	3	4	3	Yes	1		37	Yes	1	No	No	Yes	1	9.1	No	No	0	Yes	No			No	0	No	0	3.5kg	No	0	Yes	1	No	0	No	Yes	1	No	0	No
64	0064U	14072022	No	0	28	Marriage	Urban	1	Secondary	3	PettyTrader	3	3	2	Yes	1		35	Yes	1	No	No	No	0		No	No	0	No	No			No	0	No	0	3.1kg	No	0	No	0	No	0	No	No	0	No	0	No
65	0065U	14072022	No	0	22	Marriage	Urban	1	Secondary	3	PettyTrader	3	1	0	No	0		40	No	0	No	No	No	0		No	No	0	No	No			No	0	No	0	3.1kg	No	0	No	0	No	0	No	No	0	No	0	No
66	0066U	14072022	No	0	23	Divorced	Urban	1	Secondary	3	PettyTrader	3	2	1	Yes	1		35	No	0	No	No	No	0		No	Yes	1	No	No			No	0	No	0	3.3kg	No	0	No	0	No	0	Yes	No	0	No	0	No
67	0067U	14072022	No	0	23	Marriage	Urban	1	Secondary	3	PettyTrader	3	1	0	No	0		39	No	0	No	No	Yes	1	9.2	Yes	No	0	No	No			No	0	No	0	3.8kg	No	0	No	0	No	0	No	Yes	1	No	0	No
68	0068U	14072022	No	0	22	Marriage	Urban	1	Secondary	3	PettyTrader	3	2	1	Yes	1		36	No	0	No	No	Yes	1	9	No	No	0	No	No			No	0	No	0	3,2kg	No	0	No	0	No	0	No	No	0	No	0	No
69	0069U	14072022		1	44	Marriage	Urban	1	Secondary	3	PettyTrader	3	5	4	Yes	1		38	Yes	1	No	No	No	0		No	No	0	No	No			No	0	No	0	4kg	No	0	No	0	No	0	No	No	0	No	0	No
70	0070U	14072022	No	0	25	Marriage	Urban	1	Secondary	3	PettyTrader	3	4	3	Yes	1		38	Yes	1	No	No	No	0		No	No	0	No	No			No	0	No	0	3.7kg	No	0	No	0	No	0	No	No	0	No	0	Yes
71	0071U	14072022		1	36	Marriage	Urban	1	Secondary	3	PettyTrader	3	4	3	Yes	1		38	No	0	No	No	No	0		No	No	0	No	No			No	0	No	0	3.5kg	No	0	No	0	No	0	No	No	0	No	0	No
72	0072U	14072022	No	0	27	Marriage	Urban	1	Secondary	3	PettyTrader	3	3	2	Yes	1		38	Yes	1	No	No	No	0		Yes	No	0	No	No			No	0	No	0	3.6kg	No	0	No	0	No	0	No	No	0	No	0	No
73	0073U	15072022	No	0	29	Marriage	Urban	1	Secondary	3	PettyTrader	3	1	0	No	0		38	No	0	No	No	Yes	1	8.5	No	No	0	No	No			No	0	No	0	3.6kg	No	0	No	0	No	0	No	No	0	No	0	No
74	0074U	15072022		1	31	Marriage	Urban	1	Primary	2	PettyTrader	3	6	5	Yes	1		34	Yes	1	No	No	No	0		No	No	0	Yes	No			No	0	No	0	3,2kg	No	0	No	0	No	0	No	No	0	Yes	1	No
75	0075U	15072022	No	0	27	Marriage	Urban	1	Secondary	3	PettyTrader	3	2	1	Yes	1		38	No	0	No	No	No	0		Yes	Yes	1	No	No			No	0	No	0	3.2KG	No	0	No	0	No	0	No	No	0	No	0	No
76	0076U	15072022	No	0	27	Marriage	Urban	1	Secondary	3	PettyTrader	3	3	2	Yes	1		38	No	0	No	No	No	0		No	No	0	No	No			No	0	No	0	2.9kg	No	0	No	0	No	0	No	No	0	No	0	No
77	0077U	15072022		1	30	Marriage	Urban	1	Secondary	3	PettyTrader	3	1	0	No	0		38	No	0	No	No	No	0		No	No	0	No	No			No	0	No	0	2.6kg	No	0	No	0	No	0	No	No	0	No	0	No
78	0078U	15072022	No	0	24	Marriage	Urban	1	Secondary	3	PettyTrader	3	1	0	No	0		38	Yes	1	No	No	No	0		No	No	0	No	No			No	0	Yes	1	3.7kg	No	0	No	0	No	0	Yes	No	0	No	0	No
79	0079U	15072022		1	30	Marriage	Urban	1	College	4	Employed	4	1	0	No	0		38	No	0	No	No	No	0		No	No	0	No	No			No	0	No	0	2.8kg	No	0	No	0	No	0	No	No	0	No	0	Yes
80	0080U	15072022		1	30	Marriage	Urban	1	Secondary	3	PettyTrader	3	3	2	Yes	1		38	No	0	No	No	No	0		No	Yes	1	No	No			No	0	No	0	3.5kg	No	0	No	0	No	0	No	No	0	No	0	No
81	0081U	15072022	No	0	27	Marriage	Urban	1	College	4	PettyTrader	3	3	2	Yes	1		39	Yes	1	No	No	No	0		No	No	0	No	No			No	0	No	0	2.9kg	No	0	No	0	No	0	No	No	0	No	0	No
82	0082U	15072022	No	0	29	Marriage	Rural	0	Primary	2	PettyTrader	3	2	1	Yes	1		39	No	0	No	No	Yes	1	9.8	No	No	0	Yes	No			No	0	No	0	3.5kg	No	0	No	0	No	0	No	No	0	No	0	No
83	0083U	16072022	No	0	20	Marriage	Urban	1	Secondary	3	PettyTrader	3	3	2	Yes	1		40	Yes	1	No	No	Yes	1	9.6	Yes	Yes	1	No	No			No	0	No	0	3.5kg	No	0	No	0	No	0	No	Yes	1	No	0	No
84	0084U	16072022	No	0		Marriage	Urban	1	Secondary	3	PettyTrader	3	2	1	Yes	1		37	No	0	No	No	No	0		No	No	0	Yes	No			No	0	No	0	3.2kg	No	0	No	0	No	0	No	No	0	No	0	No
85	0085U	16072022		1		Marriage	Urban	1	Secondary	3	PettyTrader	3			Yes	1		40	No	0	No	No	Yes	1	7.9	No	No	0	No	No			No	0	No	0	3.2kg	No	0	No	0	No	0	No	No	0	No	0	No
86	0086U	16072022		1		Marriage	Urban	1	Secondary	3	PettyTrader	3			Yes	1		42	No	0	No	No	No	0		No	No	0	No	No			No	0	No	0	3.8kg	No	0	No	0	No	0	No	No	0	No	0	No
87	0087U	16072022		1	25	Marriage	Rural	0	Primary	2	Peasant	2	2	1	Yes	1		38	No	0	No	No	No	0		No	No	0	No	No			No	0	No	0	3.4kg	No	0	No	0	No	0	No	No	0	No	0	No
88	0088U	16072022	No	0	25	Single	Urban	1	Secondary	3	PettyTrader	3	3	1	Yes	1	less than 2	39	No	0	No	No	No	0		Yes	Yes	1	Yes	No			No	0	No	0	3.5	No	0	No	0	Yes	1	No	No	0	No	0	No
89	0089U	16072022	No	0	34	Marriage	Urban	1	Primary	2	PettyTrader	3	5	3	Yes	1	less than 2	38	No	0	No	No	No	0		No	No	0	No	No			No	0	No	0	3.9	No	0	No	0	No	0	No	No	0	No	0	Yes
90	0090U	16072022	No	0	20	Marriage	Urban	1	Secondary	3	PettyTrader	3	2	2	Yes	1		35	No	0	No	No	No	0		No	No	0	No	No			No	0	No	0	3.5	No	0	No	0	No	0	No	No	0	Yes	1	No
91	0091U	16072022		1	35	Marriage	Urban	1	College	4	PettyTrader	3	4	1	Yes	1	more than 2	36	Yes	1	No	No	No	0		No	Yes	1	Yes	No			No	0	No	0	3.8	No	0	No	0	No	0	No	No	0	No	0	No
92	0092U	17072022	No	0	27	Marriage	Urban	1	Secondary	3	PettyTrader	3	3	1	Yes	1	less than 2	38	No	0	No	No	Yes	1	7.7	No	No	0	No	No			Yes	1	Yes	1	3.7	No	0	No	0	No	0	No	No	0	No	0	No
93	0093U	17072022	No	0	27	Marriage	Urban	1	Secondary	3	PettyTrader	3	3	1	Yes	1	less than 2	38	No	0	No	No	No	0		Yes	No	0	No	No			No	0	No	0	2.5	No	0	No	0	No	0	No	No	0	No	0	No
94	0094U	17072022	No	0	28	Single	Urban	1	Secondary	3	PettyTrader	3	1	0	No	0		41	Yes	1	No	No	No	0		No	No	0	No	No			No	0	No	0	2.9	No	0	No	0	No	0	No	Yes	1	No	0	No
95	0095U	17072022	No	0	26	Marriage	Urban	1	College	4	PettyTrader	3	2	1	Yes	1		38	No	0	No	No	No	0		No	No	0	No	No			No	0	No	0	3.6	No	0	No	0	No	0	No	No	0	No	0	No
96	0096U	17072022		1	31	Marriage	Urban	1	Secondary	3	PettyTrader	3	4	2	Yes	1	less than 2	37	No	0	No	No	No	0		No	Yes	1	Yes	No			No	0	No	0	2.9	No	0	No	0	No	0	No	No	0	No	0	No
97	0097U	18072022		1	32	Marriage	Urban	1	Primary	2	PettyTrader	3	1	0	No	0		37	Yes	1	No	No	No	0		No	No	0	No	No			No	0	No	0	2.7	No	0	No	0	No	0	No	No	0	No	0	No
98	0098U	18072022	No	0	21	Marriage	Urban	1	Secondary	3	PettyTrader	3	1	0	No	0		35	No	0	No	No	No	0		No	No	0	No	No			No	0	Yes	1	3.3	No	0	No	0	No	0	Yes	No	0	No	0	No
99	0099U	18072022		1	33	Marriage	Urban	1	Primary	2	PettyTrader	3	1	0	No	0		39	No	0	No	No	No	0		No	No	0	No	No			No	0	No	0	3.5	No	0	No	0	No	0	No	No	0	No	0	No
100	0100U	18072022	No	0	24	Marriage	Urban	1	Secondary	3	PettyTrader	3	2	1	Yes	1		34	No	0	No	No	No	0		No	Yes	1	No	No			No	0	No	0	3.7	No	0	No	0	No	0	No	No	0	No	0	No
101	0101U	18072022	No	0	28	Marriage	Urban	1	Secondary	3	PettyTrader	3	1	0	No	0		39	No	0	No	No	No	0		No	Yes	1	Yes	No			No	0	Yes	1	3	No	0	No	0	No	0	No	No	0	No	0	No
102	0102U	18072022	No	0	29	Marriage	Urban	1	College	4	PettyTrader	3	5	4	Yes	1		35	No	0	No	No	No	0		Yes	No	0	No	No			No	0	No	0	3	No	0	No	0	No	0	No	No	0	No	0	No
103	0103U	18072022		1	35	Marriage	Urban	1	Primary	2	PettyTrader	3	1	0	No	0		34	No	0	No	No	No	0		No	No	0	No	No			No	0	No	0	3.6	No	0	No	0	No	0	No	No	0	No	0	Yes
104	0104U	18072022	No	0	25	Marriage	Urban	1	Secondary	3	PettyTrader	3	1	0	No	0		38	No	0	No	No	No	0		No	No	0	No	No			No	0	No	0	3.1	No	0	No	0	No	0	No	No	0	No	0	No
105	0105U	18072022	No	0	25	Marriage	Urban	1	College	4	PettyTrader	3	2	1	Yes	1		38	No	0	No	No	Yes	1	9.3	No	No	0	No	No			No	0	No	0	2.8	No	0	No	0	No	0	No	Yes	1	No	0	No
106	0106U	18072022	No	0	26	Marriage	Urban	1	Secondary	3	PettyTrader	3	3	2	Yes	1		38	No	0	No	No	No	0		No	No	0	Yes	No			No	0	No	0	2.6	No	0	No	0	No	0	No	No	0	No	0	No
107	0107U	20072022	No	0	28	Marriage	Urban	1	Secondary	3	PettyTrader	3	3	2	Yes	1		38	No	0	No	No	No	0		No	No	0	No	No			No	0	No	0	2.9	No	0	No	0	No	0	No	No	0	No	0	No
108	0108U	20072022		1	32	Marriage	Urban	1	Primary	2	PettyTrader	3	3	2	Yes	1		39	No	0	No	No	No	0		No	No	0	No	No			No	0	No	0	3.3	No	0	No	0	No	0	No	No	0	No	0	No
109	0109U	20072022		1	34	Marriage	Urban	1	College	4	PettyTrader	3	4	3	Yes	1		38	Yes	1	No	No	No	0		No	Yes	1	No	No			Yes	1	Yes	1	3.6	No	0	No	0	No	0	No	No	0	No	0	No
110	0110U	20072022		1	35	Marriage	Urban	1	Primary	2	PettyTrader	3	2	2	Yes	1		39	No	0	No	No	No	0		Yes	No	0	No	No			No	0	No	0	3.9	No	0	No	0	No	0	No	No	0	No	0	No
111	0111U	20072022		1	30	Marriage	Urban	1	Secondary	3	PettyTrader	3	3	2	Yes	1		40	No	0	No	No	No	0		No	No	0	No	No			No	0	No	0	3.2	No	0	No	0	No	0	No	No	0	No	0	No
112	0112U	20072022	No	0	25	Marriage	Urban	1	College	4	PettyTrader	3	2	1	Yes	1		38	Yes	1	No	No	No	0		No	No	0	Yes	No			No	0	No	0	3.4	No	0	No	0	No	0	No	No	0	No	0	No
113	0113U	20072022	No	0	26	Marriage	Urban	1	Secondary	3	PettyTrader	3	1	0	No	0		37	No	0	No	No	Yes	1	10	No	No	0	No	No			No	0	No	0	3.5	No	0	No	0	No	0	No	Yes	1	No	0	No
114	0114U	20072022		1	45	Marriage	Urban	1	Primary	2	PettyTrader	3	5	4	Yes	1		40	No	0	No	No	No	0		Yes	No	0	No	No			No	0	No	0	3.5	No	0	No	0	No	0	Yes	No	0	No	0	No
115	0115U	20072022	No	0	29	Marriage	Urban	1	Secondary	3	PettyTrader	3	2	1	Yes	1		40	Yes	1	No	No	No	0		No	Yes	1	Yes	No			No	0	No	0	3.4	No	0	No	0	No	0	No	No	0	No	0	Yes
116	0116U	20072022		1	32	Marriage	Urban	1	Secondary	3	PettyTrader	3	2	1	Yes	1		38	Yes	1	No	No	No	0		No	No	0	No	No			No	0	No	0	3.2	No	0	No	0	No	0	No	No	0	No	0	No
117	0117U	20072022	No	0	27	Marriage	Urban	1	Secondary	3	PettyTrader	3	2	1	Yes	1		39	No	0	No	No	No	0		Yes	No	0	No	Yes			No	0	No	0	3.1	No	0	No	0	No	0	No	No	0	No	0	No
118	0118U	20072022		1	30	Marriage	Urban	1	Secondary	3	PettyTrader	3	2	1	Yes	1		38	No	0	No	No	No	0		No	No	0	No	No			Yes	1	Yes	1	3.1	No	0	No	0	No	0	No	No	0	No	0	No
119	0119U	20072022		1	40	Marriage	Urban	1	Secondary	3	PettyTrader	3	2	1	Yes	1		41	No	0	No	No	No	0		No	No	0	No	No			No	0	No	0	3.5	No	0	No	0	No	0	No	No	0	No	0	No
120	0120U	20072022		1	36	Marriage	Urban	1	Primary	2	PettyTrader	3	3	2	Yes	1		38	Yes	1	No	No	No	0		No	No	0	No	No			No	0	No	0	3.4	No	0	No	0	No	0	No	No	0	No	0	No
121	0121U	21072022	No	0	28	Marriage	Urban	1	Secondary	3	PettyTrader	3	1	0	Yes	1		41	No	0	No	No	No	0		No	No	0	No	No			No	0	No	0	2.5	No	0	No	0	No	0	No	No	0	No	0	No
122	0122U	21072022	No	0	21	Marriage	Urban	1	Secondary	3	PettyTrader	3	2	1	Yes	1		38	No	0	No	No	No	0		Yes	No	0	Yes	No			No	0	No	0	2.7	No	0	No	0	No	0	No	No	0	No	0	No
123	0123U	21072022	No	0	20	Marriage	Urban	1	Secondary	3	PettyTrader	3	1	0	No	0		40	Yes	1	No	No	No	0		No	No	0	No	No			No	0	No	0	2.8	No	0	No	0	No	0	No	No	0	No	0	No
124	0124U	21072022	No	0	22	Marriage	Urban	1	Primary	2	PettyTrader	3	2	1	Yes	1		40	No	0	No	No	No	0		No	Yes	1	No	No			No	0	No	0	2.9	No	0	No	0	No	0	No	No	0	No	0	No
125	0125U	21072022		1	35	Marriage	Urban	1	Secondary	3	PettyTrader	3	5	4	Yes	1		40	Yes	1	No	No	Yes	1	9.1	No	No	0	No	No			No	0	No	0	2.6	No	0	No	0	No	0	No	Yes	1	No	0	No
126	0126U	21072022	No	0	22	Marriage	Urban	1	Secondary	3	PettyTrader	3	1	0	No	0		38	No	0	No	No	No	0		No	No	0	Yes	No			No	0	No	0	5	No	0	No	0	No	0	No	No	0	No	0	No
127	0127U	21072022	No	0	34	Marriage	Urban	1	Primary	2	PettyTrader	3	2	1	Yes	1		39	No	0	No	No	No	0		No	No	0	No	Yes			No	0	No	0	4	No	0	No	0	No	0	No	No	0	No	0	No
128	0128U	22072022	No	0	25	Marriage	Urban	1	Secondary	3	PettyTrader	3	2	1	Yes	1		39	No	0	No	No	No	0		No	No	0	No	No			No	0	No	0	2	Yes	1	No	0	No	0	No	No	0	No	0	No
129	0129U	22072022	No	0	24	Single	Urban	1	Secondary	3	PettyTrader	3	1	0	No	0		38	No	0	No	No	No	0		No	Yes	1	Yes	No			No	0	No	0	3	No	0	No	0	No	0	No	No	0	No	0	No
130	0130U	22072022	No	0	23	Single	Urban	1	Secondary	3	PettyTrader	3	1	0	No	0		37	No	0	No	No	No	0		No	No	0	No	No			Yes	1	Yes	1	2.5	No	0	No	0	No	0	Yes	No	0	Yes	1	No
131	0131U	22072022		1	34	Marriage	Urban	1	Primary	2	PettyTrader	3	4	1	Yes	1	less than 2	39	No	0	No	No	No	0		No	No	0	No	No			No	0	No	0	3.5	No	0	No	0	No	0	No	No	0	No	0	No
132	0132U	22072022		1	32	Marriage	Urban	1	College	4	Employed	4	2	1	Yes	1		38	No	0	No	No	No	0		Yes	No	0	No	No			No	0	No	0	3.4	No	0	No	0	No	0	No	No	0	No	0	No
133	0133U	22072022	No	0	18	Single	Urban	1	Secondary	3	PettyTrader	3	1	0	No	0		39	Yes	1	No	No	No	0		No	No	0	No	No			No	0	No	0	3.2	No	0	No	0	No	0	No	No	0	No	0	No
134	0134U	22072022	No	0	24	Marriage	Urban	1	College	4	Employed	4	1	0	No	0		38	No	0	No	No	No	0		No	No	0	No	Yes			No	0	No	0	3.6	No	0	Yes	1	No	0	No	No	0	No	0	No
135	0135U	22072022	No	0	22	Marriage	Urban	1	Secondary	3	PettyTrader	3	2	1	Yes	1		37	Yes	1	No	No	No	0		Yes	No	0	No	No			No	0	No	0	3.8	No	0	No	0	No	0	No	No	0	No	0	Yes
136	0136U	22072022	No	0	24	Marriage	Urban	1	Secondary	3	PettyTrader	3	2	1	Yes	1		40	No	0	No	No	No	0		No	No	0	No	No			No	0	No	0	3.3	No	0	No	0	No	0	No	No	0	No	0	No
137	0137U	23072022	No	0	23	Marriage	Urban	1	Secondary	3	Housewife	1	2	1	Yes	1		41	No	0	No	No	No	0		No	No	0	No	No			No	0	No	0	3.1	No	0	No	0	No	0	No	Yes	1	No	0	No
138	0138U	23072022	No	0	22	Marriage	Urban	1	Secondary	3	PettyTrader	3	1	0	No	0		40	No	0	No	No	No	0		No	Yes	1	Yes	No			No	0	No	0	3	No	0	No	0	No	0	No	No	0	No	0	No
139	0139U	23072022		1	31	Marriage	Urban	1	Secondary	3	PettyTrader	3	5	4	Yes	1		38	Yes	1	No	No	Yes	1	8.2	Yes	No	0	No	No			No	0	No	0	2	Yes	1	No	0	No	0	No	No	0	No	0	No
140	0140U	23072022		1	31	Marriage	Rural	0	Primary	2	PettyTrader	3	2	1	Yes	1		38	No	0	No	No	No	0		No	No	0	No	No			No	0	No	0	2.4	Yes	1	No	0	No	0	No	No	0	No	0	No
141	0141U	23072022		1	39	Marriage	Urban	1	College	4	Employed	4	5	4	Yes	1		37	No	0	No	No	No	0		No	No	0	No	No			No	0	No	0	2.5	No	0	No	0	No	0	No	No	0	No	0	No
142	0142U	23072022		1	31	Marriage	Urban	1	College	4	Employed	4	2	1	Yes	1		39	No	0	No	No	No	0		No	Yes	1	No	No			No	0	No	0	2.6	No	0	No	0	No	0	No	No	0	No	0	No
143	0143U	25072022		1	32	Marriage	Urban	1	College	4	Employed	4	2	1	Yes	1		38	No	0	No	No	No	0		No	No	0	No	No			No	0	No	0	2.9	No	0	No	0	No	0	No	No	0	No	0	No
144	0144U	25072022		1	31	Marriage	Urban	1	Secondary	3	PettyTrader	3	3	2	Yes	1		39	No	0	No	No	No	0		No	No	0	No	No			No	0	No	0	2.8	No	0	No	0	No	0	No	No	0	No	0	No
145	0145U	25072022	No	0	29	Marriage	Urban	1	Secondary	3	PettyTrader	3	1	0	No	0		37	Yes	1	No	No	No	0		Yes	Yes	1	No	No			No	0	No	0	3.5	No	0	No	0	No	0	No	No	0	No	0	No
146	0146U	25072022	No	0	19	Marriage	Urban	1	Secondary	3	PettyTrader	3	2	0	No	0	less than 2	38	No	0	No	No	No	0		No	No	0	No	Yes			No	0	No	0	2.6	No	0	No	0	No	0	No	No	0	No	0	No
147	0147U	25072022		1	31	Marriage	Rural	0	Secondary	3	Peasant	2	3	2	Yes	1		38	No	0	No	No	No	0		No	No	0	No	No			No	0	No	0	3.8	No	0	No	0	No	0	No	No	0	No	0	No
148	0148U	25072022		1	35	Marriage	Urban	1	Secondary	3	PettyTrader	3	5	4	Yes	1		38	No	0	No	No	No	0		No	No	0	No	No			No	0	No	0	4	No	0	Yes	1	No	0	No	No	0	No	0	No
149	0149U	25072022		1	39	Marriage	Rural	0	Secondary	3	Peasant	2	8	6	Yes	1	less than 2	38	Yes	1	No	No	No	0		Yes	No	0	Yes	No			No	0	No	0	4.2	No	0	No	0	No	0	No	No	0	No	0	No
150	0150U	25072022	No	0	22	Marriage	Urban	1	College	4	Employed	4	1	0	No	0		39	No	0	No	No	No	0		No	No	0	No	No			Yes	1	Yes	1	3.5	No	0	No	0	No	0	No	No	0	No	0	No
151	0151U	25072022	No	0	23	Marriage	Urban	1	Secondary	3	PettyTrader	3	1	0	No	0		37	No	0	No	No	Yes	1	10.2	No	Yes	1	No	No			No	0	No	0	3.6	No	0	No	0	No	0	No	No	0	No	0	No
152	0152U	25072022	No	0	29	Marriage	Urban	1	University	5	Employed	4	5	2	Yes	1	less than 2	37	No	0	No	No	No	0		No	No	0	No	Yes			No	0	No	0	3.8	No	0	No	0	No	0	No	No	0	No	0	Yes
153	0153U	25072022		1	37	Marriage	Urban	1	College	4	Employed	4	4	2	Yes	1	less than 2	38	No	0	No	No	No	0		Yes	No	0	No	No			No	0	No	0	2.3	Yes	1	No	0	No	0	No	No	0	No	0	No
154	0154U	25072022		1	32	Marriage	Urban	1	College	4	Employed	4	2	1	Yes	1		38	Yes	1	No	No	No	0		No	No	0	No	No			No	0	No	0	2.3	Yes	1	No	0	No	0	No	No	0	No	0	No
155	0155U	25072022		1	35	Marriage	Rural	0	Primary	2	Peasant	2	3	2	Yes	1		38	No	0	No	No	No	0		No	No	0	Yes	No			No	0	No	0	2.6	No	0	No	0	No	0	No	No	0	No	0	No
156	0156U	26072022	No	0	21	Marriage	Urban	1	College	4	PettyTrader	3	2	1	Yes	1		39	Yes	1	No	No	No	0		Yes	No	0	No	No			No	0	No	0	3	No	0	No	0	No	0	No	No	0	No	0	No
157	0157U	26072022	No	0	25	Marriage	Rural	0	Primary	2	Peasant	2	3	1	Yes	1	less than 2	40	Yes	1	No	No	No	0		No	No	0	No	No			No	0	No	0	3	No	0	No	0	No	0	No	No	0	No	0	No
158	0158U	26072022		1	33	Marriage	Urban	1	Secondary	3	PettyTrader	3	5	3	Yes	1	less than 2	40	Yes	1	No	No	No	0		No	No	0	No	No			No	0	No	0	3.5kg	No	0	No	0	No	0	No	No	0	No	0	No
159	0159U	26072022	No	0	28	Marriage	Urban	1	Secondary	3	PettyTrader	3	1	0	No	0		36	No	0	No	No	No	0		No	Yes	1	No	Yes	ceftriazone	Phamacy	No	0	No	0	2.9kg	No	0	No	0	No	0	No	No	0	No	0	No
160	0160U	26072022		1	34	Marriage	Urban	1	Secondary	3	PettyTrader	3	3	2	Yes	1		39	Yes	1	No	No	No	0		No	No	0	No	Yes	ceftriazone	Phamacy	No	0	No	0	3kg	No	0	No	0	No	0	No	No	0	No	0	No
161	0161U	26072022		1	31	Marriage	Urban	1	Secondary	3	Housewife	1	3	2	Yes	1		38	No	0	No	No	No	0		No	Yes	1	No	No			No	0	No	0	2.8kg	No	0	No	0	No	0	No	No	0	No	0	No
162	0162U	26072022		1	33	Marriage	Urban	1	Secondary	3	Housewife	1	5	3	Yes	1	less than 2	39	Yes	1	No	No	No	0		Yes	No	0	No	No			No	0	No	0	3.5kg	No	0	No	0	No	0	No	Yes	1	No	0	No
163	0163U	26072022	No	0	22	Marriage	Urban	1	Secondary	3	PettyTrader	3	1	0	No	0		38	No	0	No	No	No	0		No	No	0	No	Yes	amoxiciline	Health facility	No	0	No	0	3.2kg	No	0	No	0	No	0	No	No	0	No	0	No
164	0164U	26072022		1	38	Marriage	Rural	0	Secondary	3	PettyTrader	3	4	3	Yes	1		35	Yes	1	No	No	No	0		No	No	0	No	No			No	0	No	0	3.4kg	No	0	No	0	No	0	No	No	0	Yes	1	No
165	0165U	27072022		1	30	Marriage	Urban	1	College	4	Employed	4	1	0	No	0		38	No	0	No	No	No	0		No	No	0	No	No			No	0	No	0	3.6kg	No	0	No	0	No	0	No	No	0	No	0	No
166	0166U	27072022		1	34	Marriage	Urban	1	Primary	2	Peasant	2	4	3	Yes	1		35	Yes	1	No	No	No	0		No	Yes	1	No	No			No	0	No	0	3.2KG	No	0	No	0	No	0	No	Yes	1	Yes	1	Yes
167	0167U	27072022	No	0	27	Marriage	Urban	1	Secondary	3	Housewife	1	3	2	Yes	1		38	No	0	No	No	Yes	1	9.7	No	No	0	No	Yes	amoxiciline	Health facility	No	0	No	0	3kg	No	0	No	0	No	0	No	No	0	No	0	No
168	0168U	27072022		1	39	Marriage	Urban	1	Secondary	3	Peasant	2	5	4	Yes	1		40	No	0	No	No	Yes	1	9	No	No	0	No	No			No	0	No	0	2.8kg	No	0	No	0	No	0	No	No	0	No	0	No
169	0169U	28072022	No	0	16	Single	Urban	1	Secondary	3	PettyTrader	3	1	0	No	0			No	0	No	No	No	0		No	No	0	No	No			No	0	No	0	3.3kg	No	0	No	0	No	0	No	No	0	No	0	No
170	0170U	28072022		1	34	Marriage	Urban	1	College	4	PettyTrader	3	3	2	Yes	1		40	No	0	No	No	Yes	1	10.2	No	No	0	No	Yes	amoxiline	Health facility	No	0	No	0	3.2kg	No	0	No	0	No	0	No	No	0	No	0	No
171	0171U	28072022		1	32	Marriage	Rural	0	Informal	1	Peasant	2	4	3	Yes	1		38	No	0	No	No	No	0		No	Yes	1	No	No			No	0	Yes	1	3.3kg	No	0	No	0	Yes	1	Yes	Yes	1	No	0	No
172	0172U	28072022		1	43	Marriage	Urban	1	Secondary	3	Housewife	1	5	2	Yes	1	less than 2	38	Yes	1	No	No	No	0		No	No	0	No	No			No	0	No	0	3.2kg	No	0	No	0	No	0	No	No	0	No	0	No
173	0173U	28072022	No	0	23	Marriage	Urban	1	Secondary	3	PettyTrader	3	2	1	Yes	1		40	No	0	No	No	No	0		No	No	0	No	Yes	amoxiline	Health facility	No	0	No	0	3.2kg	No	0	No	0	No	0	No	No	0
174	0174U	28072022		1	34	Marriage	Rural	0	Primary	2	PettyTrader	3	1	0	No	0		40	No	0	No	No	No	0		Yes	No	0	No	No			No	0	No	0	3.5kg	No	0	No	0	No	0	No	No	0	No	0	No
175	0175U	28072022	No	0	21	Marriage	Urban	1	Secondary	3	Housewife	1	1	0	No	0		41	No	0	No	No	No	0		No	No	0	Yes	No			No	0			3.1kg	No	0	No	0	No	0	No	No	0	No	0	No
176	0176U	29072022		1	42	Marriage	Urban	1	Secondary	3	PettyTrader	3	6	5	Yes	1		42	No	0	No	No	Yes	1	9	No	Yes	1	No	No			No	0	No	0	3.1kg	No	0	No	0	Yes	1	No	Yes	1	No	0	No
177	0177U	29072022		1	30	Marriage	Rural	0	Primary	2	Peasant	2	8	7	Yes	1		34	No	0	No	No	No	0		Yes	No	0	No	Yes			No	0	Yes	1	3.3kg	No	0	No	0	No	0	No	Yes	1	Yes	1	No
178	0178U	29072022		1	31	Marriage	Urban	1	College	4	Employed	4	1	0	No	0		38	No	0	No	No	No	0		No	No	0	No	No			Yes	1	Yes	1	3.8kg	No	0	No	0	No	0	No	No	0	No	0	No
179	0179U	29072022		1	32	Marriage	Urban	1	College	4	PettyTrader	3	1	0	No	0		38	No	0	No	No	No	0		No	No	0	No	No			No	0	No	0	3,2kg	No	0	Yes	1	No	0	No	No	0	No	0	No
180	0180U	29072022	No	0	22	Marriage	Urban	1	Secondary	3	PettyTrader	3	1	0	No	0		36	No	0	No	No	Yes	1	10.3	No	No	0	No	No			No	0	No	0	4kg	No	0	No	0	No	0	No	No	0	No	0	No
181	0181U	29072022	No	0	28	Marriage	Urban	1	Secondary	3	Housewife	1	2	1	Yes	1		40	No	0	No	No	No	0		No	No	0	No	No			No	0	No	0	2.4kg	Yes	1	No	0	No	0	No	Yes	1	No	0	No
182	0182U	29072022		1	30	Marriage	Urban	1	Primary	2	Housewife	1	2	1	Yes	1		38	Yes	1	No	No	No	0		Yes	No	0	Yes	No			No	0	No	0	2.4kg	Yes	1	No	0	No	0	No	No	0	No	0	No
183	0183U	30072022		1	40	Marriage	Urban	1	Secondary	3	PettyTrader	3	5	3	Yes	1	less than 2	38	No	0	No	No	Yes	1	8	No	No	0	No	No			No	0	No	0	3.6kg	No	0	No	0	No	0	No	No	0	No	0	No
184	0184U	30072022		1	30	Cohabiting	Urban	1	Secondary	3	PettyTrader	3	3	2	Yes	1		38	No	0	No	No	No	0		No	Yes	1	No	No			No	0	No	0	3.6kg	No	0	No	0	No	0	Yes	Yes	1	No	0	No
185	0185U	30072022	No	0	22	Marriage	Urban	1	Primary	2	Housewife	1	1	0	No	0		39	Yes	1	No	No	No	0		No	No	0	Yes	No			No	0	No	0	3,2kg	No	0	No	0	No	0	No	No	0	No	0	No
186	0186U	30072022		1	40	Marriage	Rural	0	Informal	1	Housewife	1	3	2	Yes	1		39	No	0	Yes	Yes	No	0		No	No	0	No	No			No	0	No	0	3.2KG	No	0	No	0	No	0	No	No	0	No	0	No
187	0187U	30072022	No	0	23	Marriage	Urban	1	Secondary	3	PettyTrader	3	1	0	No	0		31	Yes	1	No	No	Yes	1	9.8	No	No	0	No	Yes			No	0	No	0	2.9kg	No	0	Yes	1	Yes	1	No	No	0	No	0	No
188	0188U	31072022	No	0	24	Marriage	Rural	0	Primary	2	PettyTrader	3	3	2	Yes	1		36	No	0	No	No	Yes	1	9.7	No	No	0	No	No			No	0	Yes	1	2.6kg	No	0	No	0	No	0	No	No	0	No	0	No
189	0189U	31072022		1	38	Marriage	Urban	1	Secondary	3	PettyTrader	3	4	3	Yes	1		38	No	0	No	No	No	0		Yes	No	0	No	No			No	0	No	0	3.7kg	No	0	No	0	No	0	No	No	0	No	0	No
190	0190U	31072022		1	36	Marriage	Rural	0	Primary	2	Peasant	2	5	4	Yes	1		36	Yes	1	No	No	No	0		No	No	0	No	No			No	0	Yes	1	2.8kg	No	0	No	0	No	0	No	No	0	Yes	1	No
191	0191U	31072022		1	33	Marriage	Urban	1	Secondary	3	PettyTrader	3	1	0	No	0		40	No	0	No	No	No	0		No	No	0	No	No			No	0	No	0	3.5kg	No	0	No	0	No	0	No	No	0	No	0	No
192	0192U	31072022		1	31	Marriage	Urban	1	College	4	Employed	4	2	1	Yes	1		40	No	0	No	No	No	0		No	No	0	Yes	No			No	0	No	0	2.9kg	No	0	No	0	No	0	No	No	0	No	0	No
193	0193U	31072022		1	35	Marriage	Urban	1	Secondary	3	Housewife	1	6	3	Yes	1	less than 2	36	Yes	1	No	No	No	0		No	No	0	No	No			No	0	Yes	1	3.5kg	No	0	No	0	No	0	No	No	0	No	0	Yes
194	0194U	31072022	No	0	28	Marriage	Urban	1	Secondary	3	Peasant	2	5	0	No	0	more than 2	30	No	0	No	No	No	0		No	No	0	No	No			No	0	No	0	3.5kg	No	0	No	0	No	0	No	No	0	No	0	No
195	0195U	31072022		1	30	Marriage	Urban	1	Secondary	3	PettyTrader	3	2	1	Yes	1		38	No	0	No	No	No	0		No	No	0	No	No			No	0	No	0	3.2kg	No	0	No	0	No	0	No	No	0	No	0	No
196	0196U	31072022	No	0	22	Marriage	Urban	1	College	4	PettyTrader	3	1	0	No	0		38	Yes	1	No	No	No	0		No	No	0	No	Yes			No	0	No	0	3.2kg	No	0	No	0	No	0	No	No	0	No	0	No
197	0197U	31072022	No	0	20	Marriage	Urban	1	Secondary	3	PettyTrader	3	1	0	No	0		37	No	0	No	No	Yes	1	9	Yes	Yes	1	No	No			No	0	No	0	3.8kg	No	0	No	0	No	0	No	No	0	No	0	No
198	0198U	31072022	No	0	28	Marriage	Urban	1	Secondary	3	PettyTrader	3	2	1	Yes	1		39	No	0	No	No	Yes	1	8.5	No	No	0	No	No			No	0	No	0	3.4kg	No	0	No	0	No	0	No	No	0	No	0	No
199	0199U	31072022		1	35	Marriage	Urban	1	Primary	2	Peasant	2	5	4	Yes	1		38	Yes	1	No	No	No	0		No	No	0	Yes	No			No	0	No	0	3.2kg	No	0	No	0	No	0	No	No	0	No	0	No
200	0200U	1082022	No	0	25	Marriage	Urban	1	Secondary	3	PettyTrader	3	2	1	No	0		37	No	0	No	No	No	0		Yes	No	0	No	No			No	0	No	0	3.1kg	No	0	No	0	No	0	No	No	0	No	0	No
201	0201U	1082022		1	32	Marriage	Urban	1	Secondary	3	PettyTrader	3	5	3	Yes	1	less than 2	38	No	0	No	No	No	0		No	No	0	No	No			No	0	No	0	3.3kg	No	0	No	0	No	0	No	No	0	No	0	No
202	0202U	1082022		1	31	Marriage	Urban	1	Secondary	3	PettyTrader	3	2	1	Yes	1		40	No	0	No	No	No	0		No	No	0	No	Yes			No	0	No	0	2.9kg	No	0	No	0	No	0	No	No	0	No	0	No
203	0203U	1082022		1	33	Marriage	Urban	1	Secondary	3	PettyTrader	3	3	2	Yes	1		40	No	0	No	No	No	0		No	No	0	No	No			Yes	1	Yes	1	1.9kg	Yes	1	No	0	No	0	No	No	0	No	0	No
204	0204U	1082022	No	0	25	Marriage	Rural	0	Primary	2	PettyTrader	3	6	4	Yes	1		29	No	0	No	No	Yes	1	9.8	No	No	0	No	No			No	0	No	0	2.8kg	No	0	No	0	No	0	No	No	0	Yes	1	No
205	0205U	1082022		1	32	Marriage	Urban	1	Secondary	3	PettyTrader	3	4	3	Yes	1		38	Yes	1	No	No	Yes	1	9	No	Yes	1	Yes	No			Yes	1	Yes	1	2.2kg	Yes	1	No	0	No	0	Yes	No	0	No	0	No
206	0206U	1082022	No	0	28	Marriage	Urban	1	Secondary	3	PettyTrader	3	3	2	Yes	1		30	No	0	No	No	No	0		No	No	0	No	No			No	0	No	0	2.5kg	No	0	No	0	No	0	No	Yes	1	No	0	No
207	0207U	1082022	No	0	25	Marriage	Urban	1	Secondary	3	PettyTrader	3	3	2	Yes	1		35	No	0	No	No	No	0		No	No	0	No	No			No	0	No	0	3.1kg	No	0	No	0	No	0	No	No	0	Yes	1	No
208	0208U	1082022		1	32	Marriage	Urban	1	Secondary	3	PettyTrader	3	9	8	Yes	1		37	No	0	No	No	No	0		No	No	0	No	Yes			No	0	No	0	3.4kg	No	0	No	0	No	0	No	No	0	No	0	No
209	0209U	1082022	No	0	27	Marriage	Urban	1	Informal	1	Housewife	1	5	4	Yes	1		38	No	0	No	No	Yes	1		Yes	No	0	No	No			No	0	No	0	3.3kg	No	0	No	0	No	0	No	No	0	No	0	No
210	0210U	1082022	No	0	22	Marriage	Urban	1	Secondary	3	PettyTrader	3	1	0	No	0		37	No	0	No	No	No	0		No	No	0	No	No			No	0	No	0	3.1kg	No	0	No	0	No	0	No	No	0	No	0	No
211	0211U	1082022	No	0	24	Marriage	Urban	1	College	4	PettyTrader	3	2	1	Yes	1		38	Yes	1	No	No	No	0		No	No	0	No	No			No	0	No	0	3.2kg	No	0	No	0	Yes	1	No	No	0	No	0	No
212	0212U	1082022	No	0	24	Marriage	Urban	1	Secondary	3	PettyTrader	3	3	2	Yes	1		36	No	0	No	No	No	0		No	No	0	Yes	No			No	0	No	0	3.5kg	No	0	No	0	No	0	No	No	0	No	0	No
213	0213U	2082022	No	0	29	Marriage	Urban	1	Secondary	3	PettyTrader	3	3	2	Yes	1		38	No	0	No	No	No	0		No	No	0	No	No			No	0	No	0	3.8kg	No	0	Yes	1	No	0	No	No	0	No	0	No
214	0214U	2082022	No	0	27	Marriage	Urban	1	Secondary	3	PettyTrader	3	1	0	No	0		33	No	0	No	No	Yes	1	8.6	No	No	0	No	No			Yes	1	Yes	1	2.kg	Yes	1	No	0	No	0	No	No	0	Yes	1	No
215	0215U	2082022	No	0	28	Marriage	Urban	1	Secondary	3	PettyTrader	3	3	2	No	0		34	Yes	1	No	No	No	0		No	Yes	1	No	No			No	0	Yes	1	2kg	Yes	1	No	0	No	0	No	No	0	No	0	No
216	0216U	2082022	No	0	24	Marriage	Urban	1	University	5	Employed	4	1	0	No	0		32	No	0	No	No	No	0		Yes	Yes	1	No	No			No	0	Yes	1	1.8kg	Yes	1	No	0	No	0	No	Yes	1	Yes	1	No
217	0217U	2082022	No	0	28	Marriage	Urban	1	College	4	Employed	4	3	2	Yes	1		34	Yes	1	No	No	No	0		No	Yes	1	No	No			No	0	No	0	1.9kg	Yes	1	No	0	No	0	No	No	0	No	0	No
218	0218U	2082022	No	0	19	Marriage	Urban	1	College	4	Employed	4	1	0	No	0		37	No	0	No	No	No	0		No	No	0	No	No			No	0	No	0	3.5kg	No	0	No	0	No	0	No	No	0	Yes	1	No
219	0219U	2082022	No	0	37	Marriage	Urban	1	Primary	2	Peasant	2	6	2	Yes	1	more than 2	41	No	0	No	No	No	0		Yes	No	0	Yes	No			No	0	No	0	3.3kg	No	0	No	0	No	0	No	No	0	No	0	No
220	0220U	2082022	No	0	22	Marriage	Urban	1	Secondary	3	Housewife	1	1	0	No	0		38	No	0	No	No	No	0		No	No	0	No	No			No	0	No	0	3.3	No	0	No	0	No	0	No	No	0	No	0	No
221	0221U	2082022	No	0	33	Marriage	Urban	1	College	4	Employed	4	2	1	Yes	1		38	Yes	1	No	No	No	0		No	Yes	1	No	No			No	0	No	0	3.2	No	0	No	0	No	0	No	No	0	No	0	No
222	0222U	2082022	No	0	22	Marriage	Urban	1	College	4	Employed	4	1	0	No	0		43	No	0	No	No	Yes	1	10	No	No	0	No	No			No	0	No	0	3.1	No	0	No	0	No	0	No	No	0	No	0	No
223	0223U	3082022	No	0	28	Marriage	Urban	1	Secondary	3	PettyTrader	3	2	1	Yes	1		40	No	0	No	No	No	0		Yes	No	0	No	Yes			No	0	No	0	3.5	No	0	No	0	No	0	Yes	No	0	No	0	No
224	0224U	3082022	No	0	27	Marriage	Urban	1	Secondary	3	PettyTrader	3	1	0	No	0		39	No	0	No	No	No	0		No	No	0	No	No			No	0	No	0	3.9	No	0	No	0	No	0	No	No	0	No	0	No
225	0225U	3082022	No	0	28	Marriage	Rural	0	Primary	2	Peasant	2	4	2	Yes	1	less than 2	30	No	0	No	No	No	0		No	No	0	No	No			No	0	No	0	3.5	No	0	No	0	No	0	No	No	0	Yes	1	Yes
226	0226U	3082022		1	38	Marriage	Urban	1	College	4	PettyTrader	3	4	1	Yes	1	less than 2	38	No	0	No	No	No	0		No	No	0	No	No			No	0	No	0	3.8	No	0	No	0	No	0	No	No	0	No	0	No
227	0227U	4082022	No	0	28	Marriage	Urban	1	College	4	Employed	4	2	1	Yes	1		40	No	0	No	No	No	0		No	No	0	Yes	No			No	0	No	0	3.7	No	0	No	0	No	0	No	No	0	No	0	No
228	0228U	4082022		1	33	Marriage	Urban	1	Primary	2	Peasant	2	4	3	Yes	1		37	No	0	No	No	No	0		No	No	0	No	Yes			No	0	No	0	2.5	No	0	No	0	No	0	No	No	0	No	0	No
229	0229U	4082022	No	0	25	Marriage	Urban	1	Secondary	3	Housewife	1	4	3	Yes	1		36	Yes	1	No	No	Yes	1	9.9	No	No	0	No	No			No	0	No	0	2.9	No	0	No	0	No	0	No	No	0	No	0	No
230	0230U	4082022	No	0	27	Marriage	Urban	1	University	5	Employed	4	1	0	No	0		38	No	0	No	No	No	0		Yes	No	0	No	No			No	0	No	0	3.6	No	0	No	0	No	0	No	No	0	No	0	No
231	0231U	4082022	No	0	29	Marriage	Urban	1	Secondary	3	PettyTrader	3	3	2	Yes	1		37	No	0	No	No	No	0		No	Yes	1	No	No			No	0	No	0	2.9	No	0	No	0	No	0	No	No	0	No	0	No
232	0232U	4082022		1	30	Marriage	Urban	1	Secondary	3	PettyTrader	3	3	2	Yes	1		37	Yes	1	No	No	No	0		No	No	0	Yes	No			No	0	No	0	2.7	No	0	No	0	No	0	No	No	0	No	0	No
233	0233U	4082022	No	0	28	Marriage	Urban	1	Primary	2	Housewife	1	4	3	Yes	1		37	No	0	No	No	No	0		No	No	0	No	No			No	0	No	0	3.3	No	0	No	0	No	0	No	Yes	1	No	0	No
234	0234U	4082022	No	0	29	Marriage	Urban	1	Secondary	3	PettyTrader	3	2	1	Yes	1		38	No	0	No	No	No	0		No	No	0	No	No			No	0	No	0	3.5	No	0	No	0	No	0	No	No	0	No	0	No
235	0235U	4082022	Yes	1	38	Marriage	Urban	1	Secondary	3	PettyTrader	3	2	1	Yes	1		37	No	0	No	No	No	0		No	No	0	No	No			No	0	No	0	3.7	No	0	No	0	No	0	No	No	0	No	0	No
236	0236U	4082022	No	0	21	Marriage	Urban	1	College	4	Employed	4	1	0	No	0		37	No	0	No	No	Yes	1	10	Yes	No	0	Yes	No			No	0	No	0	3	No	0	Yes	1	No	0	No	No	0	No	0	No
237	0237U	4082022	No	0	26	Marriage	Urban	1	Secondary	3	Housewife	1	1	0	No	0		40	Yes	1	No	No	No	0		Yes	No	0	No	No			No	0	No	0	3	No	0	No	0	No	0	Yes	No	0	No	0	No
238	0238U	4082022		1	34	Marriage	Urban	1	Secondary	3	PettyTrader	3	1	0	No	0		36	No	0	No	No	No	0		No	Yes	1	No	Yes			No	0	No	0	3.6	No	0	No	0	No	0	No	No	0	No	0	No
239	0239U	4082022	No	0	24	Marriage	Rural	0	Secondary	3	Peasant	2	1	0	No	0		33	No	0	No	No	No	0		No	No	0	No	No			No	0	No	0	3.1	No	0	No	0	No	0	No	No	0	Yes	1	No
240	0240U	4082022	No	0	22	Marriage	Urban	1	Primary	2	Housewife	1	1	0	No	0		34	No	0	No	No	Yes	1	9.1	No	No	0	No	No			No	0	No	0	2.8	No	0	No	0	No	0	No	No	0	Yes	1	No
241	0241U	4082022	No	0	26	Marriage	Urban	1	Secondary	3	Housewife	1	1	0	No	0		35	No	0	No	No	No	0		No	Yes	1	No	No			No	0	No	0	2.6	No	0	No	0	No	0	No	Yes	1	Yes	1	No
242	0242U	4082022		1	31	Marriage	Urban	1	Secondary	3	PettyTrader	3	2	0	No	0		37	No	0	No	No	No	0		Yes	No	0	Yes	No			Yes	1	Yes	1	2.9	No	0	No	0	No	0	No	No	0	No	0	No
243	0243U	4082022		1	36	Marriage	Urban	1	Secondary	3	PettyTrader	3	3	2	Yes	1		35	No	0	No	No	No	0		No	No	0	No	No			No	0	No	0	3.3	No	0	No	0	No	0	No	No	0	No	0	No
244	0244U	4082022		1	30	Marriage	Urban	1	College	4	Employed	4	3	2	Yes	1		38	Yes	1	No	No	No	0		No	Yes	1	No	No			No	0	No	0	3.6	No	0	No	0	No	0	No	No	0	No	0	No
245	0245U	4082022	No	0	23	Marriage	Urban	1	Secondary	3	PettyTrader	3	1	0	No	0		37	No	0	No	No	No	0		Yes	No	0	No	No			No	0	No	0	3.9	No	0	No	0	No	0	No	No	0	No	0	No
246	0246U	5082022		1	33	Marriage	Urban	1	Secondary	3	PettyTrader	3	4	2	Yes	1		38	No	0	No	No	No	0		No	No	0	Yes	No			No	0	No	0	3.2	No	0	No	0	No	0	No	No	0	No	0	No
247	0247U	5082022		1	32	Marriage	Urban	1	Secondary	3	PettyTrader	3	4	3	Yes	1		38	No	0	No	No	No	0		No	No	0	No	No			No	0	No	0	3.4	No	0	No	0	No	0	No	No	0	No	0	No
248	0248U	5082022		1	40	Marriage	Urban	1	Secondary	3	PettyTrader	3	5	3	Yes	1		36	No	0	No	No	No	0		No	No	0	No	No			No	0	No	0	3.5	No	0	No	0	No	0	No	No	0	No	0	No
249	0249U	5082022	No	0	22	Marriage	Urban	1	Secondary	3	PettyTrader	3	2	1	Yes	1		37	No	0	No	No	No	0		No	No	0	No	No			No	0	No	0	3.5	No	0	No	0	Yes	1	No	No	0	No	0	No
250	0250U	5082022		1	40	Marriage	Urban	1	Secondary	3	PettyTrader	3	2	1	Yes	1		38	Yes	1	No	No	No	0		Yes	Yes	1	No	Yes			No	0	No	0	3.4	No	0	No	0	No	0	No	No	0	No	0	No
251	0251U	5082022		1	33	Marriage	Urban	1	Secondary	3			5	4	Yes	1		38	No	0	No	No	No	0		No	No	0	No	No			No	0	No	0	3.2	No	0	No	0	No	0	No	No	0	No	0	No
252	0252U	5082022		1	32	Marriage	Urban	1	Secondary	3			4	3	Yes	1		39	No	0	No	No	No	0		No	No	0	No	No			No	0	No	0	3.1	No	0	No	0	No	0	No	No	0	No	0	No
253	0253U	6082022		1	39	Marriage	Urban	1	Secondary	3			3	2	Yes	1		41	No	0	No	No	Yes	1	9.1	Yes	No	0	Yes	No			No	0	No	0	3.1	No	0	No	0	No	0	Yes	No	0	No	0	No
254	0254U	6082022		1	34	Marriage	Urban	1	Primary	2	Peasant	2	3	2	Yes	1		39	Yes	1	No	No	No	0		No	No	0	No	No			No	0	Yes	1	3.5	No	0	No	0	No	0	No	No	0	No	0	No
255	0255U	6082022		1	35	Marriage	Urban	1	Primary	2			4	3	Yes	1		40	No	0	No	No	No	0		No	No	0	No	No			No	0	Yes	1	3.4	No	0	No	0	No	0	No	No	0	No	0	No
256	0256U	6082022	No	0	28	Marriage	Urban	1	Secondary	3			3	2	Yes	1		39	Yes	1	No	No	No	0		No	No	0	No	No			No	0	No	0	2.5	No	0	No	0	No	0	No	No	0	No	0	No
257	0257U	6082022	No	0	27	Marriage	Urban	1	University	5	Business woman	5	1	0	No	0		38	No	0	No	No	Yes	1	8.6	No	Yes	1	Yes	No			No	0	No	0	2.7	No	0	No	0	No	0	No	No	0	No	0	No
258	0258U	6082022		1	35	Marriage	Urban	1	University	5	Employed	4	4	1	Yes	1		39	No	0	No	No	No	0		Yes	No	0	No	No			No	0	No	0	2.8	No	0	No	0	No	0	No	No	0	No	0	No
259	0259U	7082022	No	0	28	Marriage	Urban	1	University	5	Employed	4	1	0	No	0		37	No	0	No	No	No	0		No	No	0	No	No			No	0	No	0	2.9	No	0	Yes	1	No	0	No	No	0	No	0	No
260	0260U	7082022		1	34	Marriage	Urban	1	University	5	Employed	4	3	2	Yes	1		38	Yes	1	No	No	No	0		No	No	0	No	No			No	0	No	0	2.6	No	0	No	0	No	0	No	No	0	No	0	No
261	0261U	7082022		1	37	Marriage	Urban	1	Primary	2	Peasant	2	8	7	Yes	1		39	No	0	No	No	No	0		No	No	0	No	No			No	0	No	0	5	No	0	No	0	No	0	No	No	0	No	0	No
262	0262U	7082022	No	0	29	Marriage	Urban	1	Primary	2	PettyTrader	3	3	1	Yes	1		41	No	0	No	No	Yes	1	8.1	Yes	No	0	Yes	Yes			No	0	No	0	4	No	0	No	0	No	0	No	No	0	No	0	No
263	0263U	7082022	No	0	23	Marriage	Urban	1	College	4	Employed	4	1	0	No	0		39	Yes	1	No	No	No	0		No	Yes	1	No	No			No	0	Yes	1	4.1	No	0	No	0	No	0	No	No	0	No	0	Yes
264	0264U	7082022	No	0	29	Marriage	Urban	1	Secondary	3	PettyTrader	3	6	5	Yes	1		38	No	0	No	No	No	0		No	No	0	No	No			No	0	No	0	2.6	No	0	No	0	No	0	No	No	0	No	0	No
265	0265U	7082022	No	0	22	Marriage	Urban	1	Secondary	3	PettyTrader	3	2	1	Yes	1		40	No	0	No	No	No	0		No	No	0	No	No			No	0	No	0	3.7	No	0	No	0	No	0	No	No	0	No	0	No
266	0266U	7082022	No	0	22	Marriage	Urban	1	Secondary	3	PettyTrader	3	1	0	No	0		38	Yes	1	No	No	No	0		No	No	0	Yes	No			No	0	No	0	3.1	No	0	No	0	No	0	No	No	0	Yes	1	No
267	0267U	7082022	No	0	24	Marriage	Urban	1	Secondary	3	PettyTrader	3			Yes	1		34	Yes	1	No	No	No	0		No	No	0	No	No			No	0	No	0	2.4	Yes	1	No	0	No	0	Yes	No	0	No	0	No
268	0268U	7082022		1	31	Marriage	Urban	1	Secondary	3	PettyTrader	3			Yes	1		37	No	0	No	No	Yes	1	9.1	No	No	0	No	Yes			No	0	No	0	2.3	Yes	1	No	0	No	0	No	No	0	No	0	No
269	0269U	7082022		1	32	Marriage	Urban	1	Secondary	3	PettyTrader	3	1	0	No	0		39	No	0	No	No	No	0		No	Yes	1	No	No			No	0	No	0	3.2	No	0	No	0	No	0	No	No	0	No	0	No
270	0270U	7082022		1	39	Marriage	Urban	1	Primary	2	PettyTrader	3	6	5	Yes	1		37	No	0	No	No	No	0		Yes	No	0	No	No			No	0	No	0	2.3	Yes	1	No	0	No	0	No	No	0	Yes	1	No
271	0271U	8082022	No	0	22	Marriage	Urban	1	Secondary	3	PettyTrader	3	2	0	No	0	less than 2	29	No	0	No	No	No	0		No	No	0	No	No			No	0	No	0	3.6	No	0	No	0	No	0	No	No	0	No	0	No
272	0272U	8082022	No	0	20	Marriage	Urban	1	Secondary	3	PettyTrader	3	2	1	Yes	1		35	No	0	No	No	No	0		No	No	0	Yes	No			No	0	No	0	3.9	No	0	No	0	No	0	No	No	0	No	0	Yes
273	0273U	8082022	No	0	29	Marriage	Urban	1	Secondary	3	PettyTrader	3	2	1	Yes	1		40	No	0	No	No	No	0		No	Yes	1	No	No			No	0	No	0	3.7	No	0	No	0	Yes	1	No	No	0	No	0	No
274	0274U	8082022		1	30	Marriage	Urban	1	College	4	Employed	4	1	0	No	0		38	Yes	1	No	No	No	0		Yes	No	0	No	Yes			No	0	No	0	3.2	No	0	No	0	No	0	No	No	0	No	0	No
275	0275U	8082022		1	37	Marriage	Urban	1	Secondary	3	PettyTrader	3	3	2	Yes	1		39	No	0	No	No	Yes	1	8.7	No	No	0	No	No			No	0	No	0	3.1	No	0	No	0	No	0	No	No	0	No	0	Yes
276	0276U	8082022		1	30	Marriage	Urban	1	College	4	Employed	4	2	2	Yes	1		39	No	0	No	No	No	0		No	No	0	Yes	No			Yes	1	Yes	1	3.1	No	0	No	0	No	0	No	No	0	No	0	No
277	0277U	8082022	No	0	26	Marriage	Urban	1	Secondary	3	PettyTrader	3	1	0	No	0		39	Yes	1	No	No	No	0		No	No	0	No	Yes			No	0	No	0	2.5	No	0	No	0	No	0	No	No	0	No	0	No
278	0278U	9082022	No	0	25	Marriage	Urban	1	College	4	Employed	4	1	0	No	0		37	No	0	No	No	No	0		No	No	0	No	No			No	0	No	0	2.9	No	0	No	0	No	0	No	No	0	No	0	Yes
279	0279U	9082022	No	0	25	Marriage	Urban	1	Secondary	3	PettyTrader	3	3	2	Yes	1		39	No	0	No	No	No	0		No	Yes	1	No	No			No	0	No	0	2.9	No	0	No	0	No	0	No	Yes	1	No	0	No
280	0280U	9082022	No	0	28	Marriage	Urban	1	Secondary	3	PettyTrader	3	3	2	Yes	1		38	No	0	No	No	Yes	1	8.3	Yes	No	0	No	No			No	0	No	0	2.4	Yes	1	No	0	No	0	No	No	0	No	0	No
281	0281U	9082022		1	31	Marriage	Urban	1	Secondary	3	PettyTrader	3	2	1	Yes	1		40	Yes	1	No	No	No	0		No	No	0	No	No			No	0	No	0	3.2	No	0	Yes	1	No	0	No	No	0	No	0	No
282	0282U	9082022	No	0	26	Marriage	Urban	1	Secondary	3	PettyTrader	3	1	0	No	0		40	No	0	No	No	No	0		No	No	0	Yes	No			No	0	No	0	3	No	0	No	0	No	0	No	No	0	No	0	No
283	0283U	9082022	No	0	27	Marriage	Urban	1	Secondary	3	PettyTrader	3	1	0	No	0		30	No	0	No	No	No	0		No	No	0	No	No			No	0	No	0	3	No	0	No	0	No	0	No	No	0	No	0	No
284	0284U	9082022		1	33	Marriage	Urban	1	College	4	Employed	4	3	2	Yes	1		37	Yes	1	No	No	No	0		No	No	0	No	Yes			No	0	No	0	3	No	0	No	0	No	0	No	No	0	Yes	1	Yes
285	0285U	9082022		1	33	Marriage	Urban	1	Secondary	3	PettyTrader	3	7	6	Yes	1		42	No	0	No	No	No	0		Yes	No	0	No	No			No	0	No	0	2	Yes	1	No	0	No	0	No	No	0	No	0	Yes
286	0286U	9082022	No	0	27	Marriage	Urban	1	Secondary	3	PettyTrader	3	1	0	No	0		38	No	0	No	No	No	0		No	Yes	1	No	No			No	0	No	0	3	No	0	No	0	No	0	No	No	0	No	0	No
287	0287U	9082022		1	37	Marriage	Urban	1	Secondary	3	PettyTrader	3	6	5	Yes	1		39	No	0	No	No	No	0		No	No	0	No	No			No	0	No	0	3.6	No	0	No	0	No	0	Yes	No	0	No	0	No
288	0288U	9082022	No	0	23	Marriage	Urban	1	Secondary	3	PettyTrader	3	1	0	No	0		38	No	0	No	No	Yes	1	9.8	No	No	0	No	No			No	0	No	0	3.2	No	0	No	0	No	0	No	No	0	No	0	No
289	0289U	9082022	No	0	19	Marriage	Urban	1	College	4	Employed	4	1	0	No	0		37	Yes	1	No	No	No	0		No	No	0	No	No			No	0	No	0	3.5	No	0	No	0	No	0	No	No	0	No	0	No
290	0290U	9082022	No	0	26	Marriage	Urban	1	Secondary	3	PettyTrader	3	1	0	No	0		37	No	0	No	No	No	0		No	Yes	1	No	No			No	0	No	0	3.6	No	0	No	0	No	0	No	No	0	No	0	No
291	0291U	9082022	No	0	26	Marriage	Urban	1	Secondary	3	PettyTrader	3	1	0	No	0		37	No	0	No	No	No	0		Yes	No	0	No	No			No	0	No	0	3.4	No	0	No	0	No	0	No	No	0	No	0	No
292	0292U	9082022	No	0	28	Marriage	Urban	1	Secondary	3	PettyTrader	3	1	0	No	0		38	No	0	No	No	No	0		No	Yes	1	Yes	No			No	0	No	0	2.3	Yes	1	No	0	No	0	No	Yes	1	No	0	No
293	0293U	9082022		1	34	Marriage	Urban	1	Secondary	3	PettyTrader	3	1	0	No	0		39	No	0	No	No	No	0		No	No	0	No	No			No	0	No	0	3.2	No	0	No	0	No	0	No	No	0	No	0	No
294	0294U	10082022	No	0	19	Marriage	Urban	1	College	4	Employed	4	1	0	No	0		38	No	0	No	No	No	0		No	No	0	No	Yes			No	0	No	0	2.3	Yes	1	No	0	No	0	No	No	0	No	0	No
295	0295U	10082022	No	0	18	Marriage	Urban	1	Secondary	3	PettyTrader	3	1	0	No	0		40	No	0	No	No	No	0		No	No	0	No	No			No	0	No	0	3.6	No	0	No	0	No	0	No	No	0	No	0	No
296	0296U	10082022		1	30	Marriage	Urban	1	Secondary	3	PettyTrader	3	5	4	Yes	1		38	Yes	1	No	No	No	0		No	No	0	No	No			No	0	No	0	3.9	No	0	No	0	No	0	No	No	0	No	0	No
297	0297U	10082022		1	33	Marriage	Urban	1	College	4	Employed	4	1	0	No	0		38	No	0	No	No	No	0		Yes	No	0	No	No			No	0	No	0	3.7	No	0	No	0	No	0	No	No	0	No	0	No
298	0298U	10082022		1	31	Marriage	Urban	1	Secondary	3	PettyTrader	3	1	0	No	0		39	Yes	1	No	No	No	0		No	No	0	No	No			No	0	No	0	3.2	No	0	No	0	No	0	No	No	0	No	0	No
299	0299U	10082022		1	32	Marriage	Urban	1	Secondary	3	PettyTrader	3	1	0	No	0		39	Yes	1	No	No	No	0		No	No	0	No	No			No	0	No	0	3.1	No	0	No	0	No	0	No	No	0	No	0	No
300	0300U	11082022	No	0	27	Marriage	Urban	1	Secondary	3	PettyTrader	3	1	0	No	0		38	No	0	No	No	No	0		No	No	0	No	No			No	0	No	0	3.1	No	0	No	0	No	0	No	No	0	No	0	No
301	0301U	11082022	No	0	23	Marriage	Urban	1	Secondary	3	PettyTrader	3	4	3	Yes	1		38	No	0	No	No	No	0		Yes	Yes	1	No	No			No	0	No	0	2.5	No	0	No	0	No	0	No	No	0	No	0	No
302	0302U	11082022		1	25	Marriage	Urban	1	Secondary	3	PettyTrader	3	2	1	Yes	1		38	Yes	1	No	No	No	0		No	No	0	No	No			No	0	No	0	2.9	No	0	No	0	No	0	No	No	0	No	0	No
303	0303U	11082022	No	0	27	Marriage	Urban	1	Secondary	3	PettyTrader	3	1	0	No	0		38	No	0	No	No	No	0		No	No	0	No	No			No	0	No	0	2.9	No	0	No	0	No	0	No	No	0	No	0	No
304	0304U	11082022		1	25	Marriage	Urban	1	Secondary	3	PettyTrader	3	3	2	Yes	1		41	No	0	No	No	No	0		No	No	0	No	No			No	0	No	0	2.4	Yes	1	No	0	No	0	No	No	0	No	0	No
305	0305U	11082022	No	0	28	Marriage	Urban	1	Secondary	3	PettyTrader	3	2	1	Yes	1		38	No	0	No	No	No	0		No	No	0	No	No			No	0	No	0	3.2	No	0	No	0	No	0	No	No	0	No	0	No
306	0306U	11082022		1	30	Marriage	Urban	1	Secondary	3	PettyTrader	3	2	1	Yes	1		39	Yes	1	No	No	Yes	1	9.8	Yes	No	0	No	Yes			No	0	No	0	3	No	0	No	0	No	0	No	No	0	No	0	No
307	0307U	11082022	No	0	25	Marriage	Urban	1	College	4	Employed	4	2	1	Yes	1		38	No	0	No	No	No	0		No	No	0	No	No			No	0	No	0	3	No	0	No	0	No	0	No	No	0	No	0	No
308	0308U	11082022	No	0	27	Marriage	Urban	1	College	4	Employed	4	3	2	Yes	1		39	Yes	1	No	No	No	0		No	Yes	1	Yes	No			No	0	No	0	3	No	0	No	0	No	0	No	No	0	No	0	No
309	0309U	11082022	No	0	25	Marriage	Urban	1	Secondary	3	PettyTrader	3	2	1	Yes	1		37	No	0	No	No	No	0		No	Yes	1	No	No			No	0	No	0	2	Yes	1	No	0	No	0	No	No	0	Yes	1	No
310	0310U	11082022	No	0	29	Marriage	Urban	1	Secondary	3	PettyTrader	3	2	1	Yes	1		38	No	0	No	No	No	0		No	Yes	1	No	No			No	0	No	0	3	No	0	Yes	1	No	0	No	No	0	No	0	No
311	0311U	11082022	No	0	29	Marriage	Urban	1	Secondary	3	PettyTrader	3	1	0	No	0		36	No	0	No	No	No	0		No	No	0	No	No			No	0	No	0	3.6	No	0	No	0	No	0	No	No	0	No	0	No
312	0312U	11082022		1	40	Marriage	Urban	1	Secondary	3	PettyTrader	3	3	2	Yes	1		38	Yes	1	No	No	No	0		Yes	No	0	No	No			Yes	1	Yes	1	3.2	No	0	No	0	No	0	No	No	0	No	0	No
317	0317U	12082022		1	28	Marriage	Urban	1	Secondary	3	PettyTrader	3	2	1	Yes	1		39	No	0	No	No	Yes	1	10.2	No	Yes	1	No	No			No	0	No	0	3.9	No	0	No	0	No	0	No	No	0	No	0	No
323	0323U	13082022		1	34	Marriage	Urban	1	Secondary	3	PettyTrader	3	8	7	Yes	1		38	No	0	No	No	No	0		No	Yes	1	No	No			No	0	No	0	3.6	No	0	No	0	No	0	No	No	0	No	0	No
324	0324U	13082022	No	0	28	Marriage	Urban	1	Secondary	3	PettyTrader	3	1	0	No	0		42	No	0	No	No	No	0		No	No	0	No	No			No	0	No	0	2.9	No	0	No	0	No	0	No	No	0	No	0	No
325	0325U	13082022		1	33	Marriage	Urban	1	College	4	Employed	4	4	3	Yes	1		38	No	0	No	No	Yes	1	8.4	No	No	0	Yes	No			Yes	1	Yes	1	2.7	No	0	No	0	No	0	No	No	0	No	0	No
326	0326U	13082022	No	0	25	Marriage	Urban	1	Secondary	3	PettyTrader	3	1	0	No	0		40	No	0	No	No	No	0		No	No	0	No	No			No	0	No	0	3.3	No	0	No	0	No	0	No	Yes	1	No	0	No
327	0327U	14082022	No	0	19	Marriage	Urban	1	Secondary	3	PettyTrader	3	1	0	No	0		40	No	0	No	No	No	0		No	No	0	No	No			No	0	No	0	3.5	No	0	No	0	No	0	No	No	0	No	0	No
328	0328U	14082022	No	0	26	Marriage	Urban	1	Secondary	3	PettyTrader	3	1	0	No	0		36	No	0	No	No	No	0		No	No	0	No	No			No	0	No	0	3.7	No	0	No	0	No	0	Yes	No	0	No	0	No
329	0329U	14082022	No	0	29	Marriage	Urban	1	Secondary	3	PettyTrader	3	2	1	Yes	1		38	No	0	No	No	No	0		No	No	0	No	Yes			No	0	No	0	3	No	0	No	0	No	0	No	No	0	Yes	1	No
330	0330U	14082022	No	0	29	Marriage	Urban	1	Secondary	3	PettyTrader	3	3	2	Yes	1		38	No	0	No	No	No	0		No	Yes	1	No	No			No	0	No	0	3	No	0	No	0	No	0	No	No	0	No	0	No
331	0331U	14082022	No	0	29	Marriage	Urban	1	Secondary	3	PettyTrader	3	2	1	Yes	1		38	Yes	1	No	No	No	0		No	No	0	No	No			No	0	No	0	3.6	No	0	No	0	No	0	No	No	0	No	0	No
332	0332U	14082022		1	32	Marriage	Urban	1	College	4	Employed	4	6	5	Yes	1		41	No	0	No	No	No	0		Yes	No	0	Yes	No			No	0	No	0	3.1	No	0	No	0	No	0	No	No	0	No	0	No
333	0333U	14082022	No	0	23	Marriage	Urban	1	Secondary	3	PettyTrader	3	1	0	No	0		40	No	0	No	No	No	0		No	No	0	No	No			No	0	No	0	2.8	No	0	No	0	No	0	No	No	0	No	0	No
334	0334U	14082022	No	0	29	Marriage	Urban	1	Secondary	3	PettyTrader	3	3	2	Yes	1		39	No	0	No	No	Yes	1	9.9	No	No	0	No	No			No	0	No	0	2.6	No	0	No	0	No	0	No	No	0	No	0	No
335	0335U	14082022	No	0	17	Marriage	Urban	1	Secondary	3	PettyTrader	3	1	0	No	0		40	Yes	1	No	No	No	0		No	No	0	No	Yes			No	0	No	0	2.9	No	0	No	0	No	0	No	No	0	No	0	No
336	0336U	14082022	No	0	26	Marriage	Urban	1	Secondary	3	PettyTrader	3	1	0	No	0		38	No	0	No	No	No	0		No	Yes	1	Yes	No			No	0	No	0	3.3	No	0	No	0	No	0	No	No	0	No	0	No
337	0337U	14082022		1	38	Marriage	Urban	1	College	4	Employed	4	5	4	Yes	1		38	No	0	No	No	No	0		Yes	No	0	No	No			No	0	No	0	3.6	No	0	No	0	No	0	No	No	0	No	0	No
338	0338U	15082022		1	36	Marriage	Urban	1	Secondary	3	PettyTrader	3	5	4	Yes	1		38	Yes	1	No	No	No	0		No	No	0	No	No			No	0	No	0	3.9	No	0	No	0	No	0	No	No	0	No	0	No
339	0339U	15082022	No	0	29	Marriage	Urban	1	Secondary	3	PettyTrader	3	4	3	Yes	1		38	No	0	No	No	No	0		No	No	0	No	No			No	0	No	0	3.2	No	0	No	0	No	0	No	No	0	No	0	No
340	0340U	15082022		1	36	Marriage	Urban	1	Secondary	3	PettyTrader	3	4	3	Yes	1		41	No	0	No	No	Yes	1	9.8	No	Yes	1	No	No			No	0	No	0	3.4	No	0	No	0	No	0	No	No	0	No	0	No
341	0341U	15082022	No	0	26	Marriage	Urban	1	Secondary	3	PettyTrader	3	2	1	Yes	1		40	No	0	No	No	No	0		Yes	Yes	1	Yes	Yes			No	0	No	0	3.5	No	0	No	0	No	0	No	No	0	No	0	No
342	0342U	15082022		1	25	Marriage	Urban	1	College	4	Employed	4	2	1	Yes	1		39	No	0	No	No	Yes	1	8.9	No	No	0	No	No			No	0	No	0	3.5	No	0	No	0	No	0	No	No	0	No	0	No
343	0343U	15082022		1	30	Marriage	Urban	1	Secondary	3	PettyTrader	3	2	1	Yes	1		40	No	0	No	No	No	0		No	No	0	No	No			No	0	No	0	3.4	No	0	No	0	No	0	No	No	0	No	0	No
344	0344U	15082022	No	0	28	Marriage	Urban	1	Secondary	3	PettyTrader	3	2	1	Yes	1		39	Yes	1	No	No	No	0		No	No	0	No	No			No	0	No	0	3.2	No	0	No	0	No	0	No	No	0	No	0	No
345	0345U	15082022		1	37	Marriage	Urban	1	Secondary	3	PettyTrader	3	2	1	Yes	1		39	No	0	No	No	No	0		No	No	0	No	Yes			No	0	No	0	3.1	No	0	No	0	No	0	No	No	0	No	0	No
346	0346U	15082022		1	31	Marriage	Urban	1	College	4	Employed	4	4	3	Yes	1		38	No	0	No	No	No	0		No	Yes	1	Yes	No			No	0	No	0	3.1	No	0	No	0	No	0	No	No	0	No	0	No
347	0347U	15082022		1	32	Marriage	Urban	1	Secondary	3	PettyTrader	3	4	2	Yes	1	less than 2	37	No	0	No	No	No	0		No	No	0	No	No			No	0	Yes	1	3.5	No	0	No	0	Yes	1	No	No	0	No	0	No
348	0348U	16082022		1	31	Marriage	Urban	1	Secondary	3	PettyTrader	3	3	2	Yes	1		39	No	0	No	No	No	0		No	Yes	1	No	No			No	0	No	0	2.8	No	0	No	0	No	0	No	No	0	No	0	No
349	0349U	16082022	No	0	24	Marriage	Urban	1	Secondary	3	PettyTrader	3	1	0	No	0		39	No	0	No	No	No	0		No	No	0	No	No			No	0	No	0	2.5	No	0	No	0	No	0	No	No	0	No	0	No
350	0350U	16082022	No	0	25	Marriage	Urban	1	Secondary	3	PettyTrader	3	1	0	No	0		31	No	0	No	No	No	0		Yes	No	0	No	No			No	0	No	0	2.7	No	0	No	0	No	0	No	Yes	1	Yes	1	No
351	0351U	16082022		1	40	Marriage	Urban	1	Secondary	3	PettyTrader	3	5	4	Yes	1		36	Yes	1	No	No	No	0		No	No	0	No	No			No	0	No	0	2.8	No	0	No	0	No	0	No	No	0	Yes	1	No
352	0352U	16082022		1	36	Marriage	Urban	1	College	4	Employed	4	7	2	Yes	1	more than 2	34	No	0	No	No	No	0		No	No	0	No	No			No	0	No	0	2.9	No	0	No	0	No	0	No	No	0	No	0	Yes
353	0353U	16082022	No	0	22	Marriage	Urban	1	Secondary	3	PettyTrader	3	1	0	No	0		40	No	0	No	No	No	0		No	No	0	Yes	No			No	0	No	0	2.6	No	0	No	0	No	0	No	No	0	No	0	No
354	0354U	16082022	No	0	23	Marriage	Urban	1	Secondary	3	PettyTrader	3	3	2	Yes	1		34	No	0	No	No	No	0		No	Yes	1	No	No			No	0	No	0	3.3	No	0	No	0	No	0	No	No	0	No	0	No
355	0355U	16082022		1	34	Marriage	Urban	1	Secondary	3	PettyTrader	3	3	2	Yes	1		39	No	0	No	No	No	0		No	No	0	No	No			No	0	No	0	3.1	No	0	No	0	No	0	No	No	0	Yes	1	No
356	0356U	16082022		1	33	Marriage	Urban	1	Secondary	3	PettyTrader	3	5	4	Yes	1		42	Yes	1	No	No	No	0		Yes	No	0	No	No			No	0	No	0	3.2	No	0	No	0	No	0	No	No	0	No	0	No
357	0357U	16082022	No	0	20	Marriage	Urban	1	College	4	Employed	4	1	0	No	0		39	No	0	No	No	No	0		No	No	0	No	Yes			No	0	No	0	3.5	No	0	No	0	No	0	No	No	0	No	0	No
358	0358U	16082022	No	0	20	Marriage	Urban	1	Secondary	3	PettyTrader	3	1	0	No	0		37	No	0	No	No	No	0		No	No	0	No	No			No	0	No	0	3.8	No	0	No	0	No	0	No	No	0	No	0	No
359	0359U	16082022	No	0	24	Marriage	Urban	1	Secondary	3	PettyTrader	3	1	0	No	0		38	No	0	No	No	No	0		No	No	0	No	No			No	0	No	0	2	Yes	1	No	0	No	0	No	No	0	No	0	No
360	0360U	16082022		1	37	Marriage	Urban	1	College	4	Employed	4	2	1	Yes	1		39	No	0	No	No	No	0		No	No	0	Yes	No			No	0	No	0	2	Yes	1	No	0	No	0	No	No	0	No	0	No
361	0361U	16082022		1	35	Marriage	Urban	1	Secondary	3	PettyTrader	3	3	2	Yes	1		37	No	0	No	No	No	0		No	No	0	No	No			No	0	No	0	1.8	Yes	1	No	0	No	0	No	No	0	No	0	No
362	0362U	16082022		1	37	Marriage	Urban	1	Secondary	3	PettyTrader	3	4	3	Yes	1		39	No	0	No	No	No	0		Yes	Yes	1	No	No			No	0	No	0	1.9	Yes	1	No	0	No	0	No	No	0	No	0	No
363	0363U	17082022	No	0	28	Marriage	Urban	1	Secondary	3	PettyTrader	3	2	1	Yes	1		38	No	0	No	No	No	0		No	No	0	No	No			Yes	1	Yes	1	3.5	No	0	No	0	No	0	No	No	0	No	0	No
364	0364U	17082022	No	0	19	Marriage	Urban	1	College	4	Employed	4	1	0	No	0		41	Yes	1	No	No	No	0		No	No	0	Yes	No			No	0	No	0	3.3	No	0	No	0	No	0	No	No	0	No	0	No
365	0365U	17082022	No	0	15	Marriage	Urban	1	Secondary	3	PettyTrader	3	1	0	No	0		38	No	0	No	No	No	0		No	No	0	No	Yes			No	0	No	0	3.3	No	0	No	0	No	0	No	No	0	No	0	No
366	0366U	17082022	No	0	23	Marriage	Urban	1	Secondary	3	PettyTrader	3	1	0	No	0		39	No	0	No	No	Yes	1	8.8	No	Yes	1	No	No			No	0	No	0	3.2	No	0	No	0	No	0	No	Yes	1	No	0	No
367	0367U	17082022	No	0	28	Marriage	Urban	1	Secondary	3	PettyTrader	3	4	3	Yes	1		39	No	0	No	No	No	0		No	No	0	No	No			No	0	No	0	3.1	No	0	No	0	No	0	No	No	0	No	0	No
368	0368U	17082022		1	38	Marriage	Urban	1	College	4	Employed	4	4	3	Yes	1		38	No	0	No	No	No	0		Yes	No	0	No	No			No	0	No	0	3.5	No	0	No	0	No	0	No	No	0	No	0	No
369	0369U	17082022	No	0	28	Marriage	Urban	1	Secondary	3	PettyTrader	3	2	1	Yes	1		37	No	0	No	No	No	0		No	No	0	Yes	No			No	0	No	0	3.9	No	0	No	0	No	0	No	No	0	No	0	No
370	0370U	17082022	No	0	22	Marriage	Urban	1	Secondary	3	PettyTrader	3	1	0	No	0		39	Yes	1	No	No	Yes	1	9.8	No	No	0	No	No			No	0	No	0	3.5	No	0	No	0	No	0	No	No	0	No	0	No
371	0371U	17082022		1	30	Marriage	Urban	1	Secondary	3	PettyTrader	3	3	2	Yes	1		38	No	0	No	No	No	0		No	Yes	1	No	Yes			No	0	No	0	3.8	No	0	Yes	1	No	0	No	No	0	No	0	No
372	0372U	17082022		1	35	Marriage	Urban	1	College	4	Employed	4	6	5	Yes	1		38	No	0	No	No	Yes	1	8.6	No	No	0	No	No			No	0	No	0	3.7	No	0	No	0	No	0	No	No	0	No	0	No
373	0373U	17082022		1	40	Marriage	Urban	1	Secondary	3	PettyTrader	3	3	2	Yes	1		39	Yes	1	No	No	No	0		No	No	0	No	No			No	0	No	0	2.5	No	0	No	0	No	0	No	No	0	No	0	No
374	0374U	17082022	No	0	25	Marriage	Urban	1	Secondary	3	PettyTrader	3	1	0	No	0		39	No	0	No	No	No	0		No	No	0	No	No			Yes	1	Yes	1	2.9	No	0	No	0	No	0	No	No	0	No	0	No
375	0375U	17082022		1	31	Marriage	Urban	1	College	4	Employed	4	3	2	Yes	1		40	No	0	No	No	No	0		Yes	No	0	No	No			No	0	No	0	3.6	No	0	No	0	No	0	No	No	0	No	0	No
376	0376U	18082022	No	0	24	Marriage	Urban	1	Secondary	3	PettyTrader	3	1	0	No	0		40	Yes	1	No	No	No	0		No	No	0	Yes	No			No	0	No	0	2.9	No	0	No	0	No	0	No	No	0	No	0	No
377	0377U	18082022		1	30	Marriage	Urban	1	Secondary	3	PettyTrader	3	3	2	Yes	1		37	No	0	No	No	No	0		No	No	0	No	No			No	0	No	0	2.7	No	0	No	0	No	0	No	No	0	No	0	No
378	0378U	18082022		1	42	Marriage	Urban	1	College	4	Employed	4	6	4	Yes	1	less than 2	37	No	0	No	No	No	0		No	No	0	No	Yes			No	0	No	0	3.3	No	0	No	0	No	0	No	No	0	No	0	Yes
379	0379U	18082022		1	32	Marriage	Urban	1	Secondary	3	PettyTrader	3	1	0	No	0		35	No	0	No	No	No	0		No	No	0	No	No			No	0	No	0	3.5	No	0	No	0	No	0	No	No	0	Yes	1	No
380	0380U	18082022		1	32	Marriage	Urban	1	Secondary	3	PettyTrader	3	2	1	Yes	1		37	Yes	1	No	No	No	0		No	No	0	No	No			No	0	No	0	3.7	No	0	No	0	No	0	No	Yes	1	No	0	No
381	0381U	18082022	No	0	29	Marriage	Urban	1	Secondary	3	PettyTrader	3	3	2	Yes	1		42	No	0	No	No	No	0		No	Yes	1	No	No			No	0	No	0	3	No	0	No	0	No	0	No	Yes	1	No	0	Yes
382	0382U	18082022		1	35	Marriage	Urban	1	Secondary	3	PettyTrader	3	5	4	Yes	1		40	No	0	No	No	No	0		No	No	0	No	No			No	0	No	0	3	No	0	No	0	No	0	No	No	0	No	0	No
383	0383U	18082022		1	38	Marriage	Urban	1	Secondary	3	PettyTrader	3	4	3	Yes	1		40	Yes	1	No	No	No	0		No	No	0	Yes	No			No	0	No	0	3.6	No	0	No	0	No	0	No	No	0	No	0	No
384	0384U	18082022		1	33	Marriage	Urban	1	Secondary	3	PettyTrader	3	4	3	Yes	1		39	No	0	No	No	Yes	1	7.9	Yes	Yes	1	No	No			No	0	No	0	3.1	No	0	No	0	No	0	No	No	0	No	0	No
385	0385U	18082022	No	0	25	Marriage	Urban	1	Secondary	3	PettyTrader	3	1	0	No	0		40	No	0	No	No	No	0		No	No	0	No	No			No	0	No	0	2.8	No	0	No	0	No	0	No	No	0	No	0	No
386	0386U	18082022	No	0	25	Marriage	Urban	1	College	4	Employed	4	2	1	Yes	1		40	No	0	No	No	No	0		No	No	0	No	Yes			No	0	Yes	1	2.6	No	0	No	0	No	0	Yes	No	0	No	0	No
387	0387U	19082022	No	0	22	Marriage	Urban	1	Secondary	3	PettyTrader	3	2	1	Yes	1		37	No	0	No	No	No	0		No	No	0	No	No			No	0	No	0	2.9	No	0	No	0	No	0	No	No	0	No	0	No
388	0388U	19082022	No	0	24	Marriage	Urban	1	Secondary	3	PettyTrader	3	2	1	Yes	1		39	No	0	No	No	No	0		No	No	0	Yes	No			No	0	No	0	3.3	No	0	No	0	No	0	No	No	0	No	0	No
389	0389U	19082022		1	35	Marriage	Urban	1	College	4	Employed	4	5	4	Yes	1		39	No	0	No	No	No	0		No	No	0	No	No			No	0	No	0	3.6	No	0	No	0	No	0	No	No	0	No	0	No
390	0390U	19082022		1	34	Marriage	Urban	1	Secondary	3	PettyTrader	3	4	3	Yes	1		40	No	0	No	No	No	0		Yes	No	0	No	Yes			No	0	No	0	3.9	No	0	No	0	No	0	No	No	0	No	0	No
391	0391U	19082022	No	0	23	Marriage	Urban	1	Secondary	3	PettyTrader	3	1	0	No	0		41	No	0	No	No	No	0		No	No	0	No	No			No	0	No	0	3.2	No	0	No	0	No	0	No	No	0	No	0	No
392	0392U	19082022	No	0	24	Marriage	Urban	1	Secondary	3	PettyTrader	3	1	0	No	0		39	No	0	No	No	No	0		No	No	0	Yes	No			No	0	No	0	3.4	No	0	No	0	No	0	No	No	0	No	0	No
393	0393U	20082022		1	33	Marriage	Urban	1	Secondary	3	PettyTrader	3	5	4	Yes	1		40	Yes	1	No	No	No	0		No	No	0	No	No			No	0	No	0	3.5	No	0	No	0	No	0	No	No	0	No	0	No
394	0394U	20082022		1	35	Marriage	Urban	1	Secondary	3	PettyTrader	3	4	3	Yes	1		37	No	0	No	No	No	0		No	No	0	No	No			No	0	No	0	3.5	No	0	No	0	No	0	No	No	0	No	0	No
395	0395U	20082022	No	0	29	Marriage	Urban	1	Secondary	3	PettyTrader	3	4	3	Yes	1		39	No	0	No	No	Yes	1	8.7	No	No	0	No	No			Yes	1	Yes	1	3.4	No	0	No	0	No	0	No	No	0	No	0	No
396	0396U	20082022	No	0	22	Marriage	Urban	1	Secondary	3	PettyTrader	3	1	0	No	0		38	No	0	No	No	No	0		No	No	0	No	No			No	0	No	0	3.2	No	0	No	0	No	0	No	No	0	No	0	No
397	0397U	20082022	No	0	22	Marriage	Urban	1	Secondary	3	PettyTrader	3	1	0	No	0		35	No	0	No	No	No	0		Yes	Yes	1	No	No			No	0	No	0	3.1	No	0	No	0	No	0	No	Yes	1	Yes	1	No
398	0398U	20082022		1	33	Marriage	Urban	1	Secondary	3	PettyTrader	3	4	3	Yes	1		38	No	0	No	No	No	0		No	No	0	No	No			No	0	No	0	3.1	No	0	No	0	No	0	No	Yes	1	No	0	No
399	0399U	20082022		1	34	Marriage	Urban	1	College	4	PettyTrader	3	4	3	Yes	1		37	No	0	No	No	No	0		No	No	0	Yes	Yes			No	0	No	0	2.4	Yes	1	No	0	No	0	No	No	0	No	0	No
400	0400U	20082022		1	32	Marriage	Urban	1	Secondary	3	PettyTrader	3	3	2	Yes	1		39	No	0	No	No	No	0		No	Yes	1	No	No			No	0	No	0	2.3	Yes	1	No	0	No	0	No	No	0	No	0	Yes
401	0401U	20082022	No	0	29	Marriage	Urban	1	Secondary	3	PettyTrader	3	3	2	Yes	1		32	No	0	No	No	No	0		Yes	No	0	No	No			No	0	No	0	2.5	No	0	No	0	No	0	No	No	0	Yes	1	No
402	0402U	20082022	No	0	24	Marriage	Urban	1	Secondary	3	PettyTrader	3	3	2	Yes	1		39	No	0	No	No	No	0		No	No	0	Yes	No			No	0	No	0	2.7	No	0	No	0	No	0	No	No	0	Yes	1	No
403	0403U	20082022	No	0	26	Marriage	Urban	1	Secondary	3	PettyTrader	3	1	0	Yes	1		39	Yes	1	No	No	No	0		No	No	0	No	No			No	0	No	0	2.8	No	0	No	0	No	0	Yes	No	0	No	0	No
404	0404U	20082022		1	30	Marriage	Urban	1	Secondary	3	PettyTrader	3	4	3	Yes	1		35	No	0	No	No	No	0		No	No	0	No	Yes			No	0	No	0	2.9	No	0	No	0	No	0	No	No	0	Yes	1	No
405	0405U	20082022	No	0	19	Marriage	Urban	1	Secondary	3	PettyTrader	3	1	0	No	0		36	No	0	No	No	No	0		Yes	No	0	No	No			No	0	No	0	2.6	No	0	No	0	No	0	No	No	0	Yes	1	No
406	0406U	20082022		1	26	Marriage	Urban	1	Secondary	3	PettyTrader	3	8	7	Yes	1		35	No	0	No	No	No	0		No	No	0	No	No			No	0	No	0	5	No	0	No	0	No	0	No	Yes	1	Yes	1	No
407	0407U	20082022	No	0	24	Marriage	Urban	1	Secondary	3	PettyTrader	3	2	1	Yes	1		41	Yes	1	No	No	No	0		No	No	0	No	No			No	0	No	0	4	No	0	No	0	No	0	No	No	0	No	0	No
408	0408U	20082022		1	37	Marriage	Urban	1	Secondary	3	PettyTrader	3	6	5	Yes	1		41	No	0	No	No	No	0		Yes	Yes	1	Yes	No			Yes	1	Yes	1	4.1	No	0	No	0	No	0	No	No	0	Yes	1	No
409	0409U	20082022	No	0	26	Marriage	Urban	1	Secondary	3	PettyTrader	3	1	0	No	0		40	No	0	No	No	No	0		No	No	0	No	No			No	0	No	0	2.6	No	0	No	0	No	0	No	No	0	No	0	No
410	0410U	20082022	No	0	26	Marriage	Urban	1	Secondary	3	PettyTrader	3	2	1	Yes	1		40	No	0	No	No	No	0		No	No	0	No	Yes			No	0	No	0	3.7	No	0	No	0	No	0	No	No	0	No	0	No
411	0411U	20082022	No	0	29	Marriage	Urban	1	College	4	PettyTrader	3	2	1	Yes	1		39	No	0	No	No	No	0		Yes	Yes	1	No	No			No	0	No	0	3.1	No	0	No	0	No	0	No	No	0	No	0	No
412	0412U	21082022		1	36	Single	Urban	1	College	4	Employed	4	2	1	Yes	1		38	No	0	No	No	No	0		No	No	0	No	No			No	0	No	0	2.4	Yes	1	No	0	No	0	No	No	0	No	0	No
413	0413U	21082022	No	0	29	Marriage	Rural	0	Primary	2	Employed	4	3	2	Yes	1		41	No	0	No	No	No	0		Yes	No	0	Yes	No			No	0	No	0	2.3	No	0	No	0	No	0	No	No	0	No	0	No
414	0414U	21082022	No	0	27	Marriage	Urban	1	College	4	Employed	4	1	0	No	0		40	No	0	No	No	No	0		No	No	0	No	No			No	0	No	0	3.2	No	0	No	0	Yes	1	No	No	0	No	0	No
415	0415U	21082022	No	0	24	Marriage	Urban	1	Secondary	3	PettyTrader	3	1	0	No	0		40	Yes	1	No	No	No	0		No	Yes	1	Yes	No			No	0	No	0	2.3	Yes	1	No	0	No	0	No	No	0	No	0	No
416	0416U	21082022	No	0	41	Marriage	Urban	1	University	5	Employed	4	4	3	Yes	1		40	No	0	No	No	No	0		No	No	0	Yes	No			No	0	No	0	3.6	No	0	No	0	No	0	No	No	0	No	0	No
417	0417U	21082022	Yes	1	31	Marriage	Urban	1	Secondary	3	PettyTrader	3	2	1	Yes	1		40	No	0	No	No	No	0		No	No	0	No	No			No	0	No	0	3.9	No	0	No	0	No	0	No	No	0	No	0	No
418	0418U	21082022	No	0	24	Marriage	Urban	1	Secondary	3	PettyTrader	3	1	0	No	0		40	No	0	No	No	No	0		No	No	0	No	Yes			No	0	No	0	3.7	No	0	No	0	No	0	No	No	0	No	0	No
419	0419U	21082022	Yes	1	31	Marriage	Rural	0	Primary	2	Peasant	2	3	2	Yes	1		40	No	0	No	No	No	0		Yes	No	0	No	No			No	0	Yes	1	3.2	No	0	No	0	No	0	No	No	0	No	0	No
420	0420U	22082022	No	0	23	Marriage	Urban	1	Secondary	3	PettyTrader	3	2	1	Yes	1		39	No	0	No	No	No	0		No	No	0	No	No			No	0	No	0	3.1	No	0	No	0	No	0	No	No	0	No	0	No
421	0421U	22082022		1	36	Marriage	Urban	1	Secondary	3	PettyTrader	3	3	2	Yes	1		39	No	0	No	No	Yes	1	8.9	No	No	0	No	No			No	0	No	0	3.1	No	0	No	0	No	0	No	No	0	No	0	No
422	0422U	22082022		1	32	Marriage	Urban	1	College	4	Employed	4	2	1	Yes	1		37	No	0	No	No	No	0		No	No	0	No	No			No	0	No	0	2.5	No	0	No	0	No	0	No	No	0	No	0	No
423	0423U	22082022	No	0	25	Marriage	Urban	1	Secondary	3	PettyTrader	3	4	3	Yes	1		39	No	0	No	No	Yes	1	8.7	No	No	0	Yes	Yes			No	0	No	0	2.9	No	0	No	0	No	0	No	No	0	No	0	No
424	0424U	22082022		1	32	Marriage	Urban	1	College	4	PettyTrader	3	4	3	Yes	1		40	Yes	1	No	No	No	0		No	No	0	No	No			No	0	No	0	2.9	No	0	No	0	No	0	No	No	0	No	0	No
425	0425U	22082022		1	32	Marriage	Urban	1	College	4	Employed	4	2	1	Yes	1		36	No	0	No	No	No	0		Yes	No	0	No	No			No	0	Yes	1	2.4	Yes	1	No	0	No	0	No	No	0	No	0	No
426	0426U	22082022		1	30	Marriage	Rural	0	Informal	1	Peasant	2	3	2	Yes	1		38	No	0	No	No	No	0		No	Yes	1	Yes	No			No	0	No	0	3.2	No	0	No	0	No	0	No	No	0	No	0	No
427	0427U	22082022		1	40	Marriage	Urban	1	Secondary	3	PettyTrader	3	5	4	Yes	1		37	No	0	No	No	Yes	1	8.9	No	No	0	No	No			No	0	No	0	3	No	0	No	0	No	0	No	No	0	No	0	No
428	0428U	22082022	No	0	25	Marriage	Urban	1	Secondary	3	PettyTrader	3	2	1	Yes	1		37	No	0	No	No	No	0		No	No	0	No	Yes			No	0	No	0	3	No	0	No	0	No	0	No	No	0	No	0	No
429	0429U	22082022		1	38	Marriage	Urban	1	Secondary	3	PettyTrader	3	5	4	Yes	1		37	No	0	No	No	No	0		No	No	0	Yes	No			No	0	No	0	3	No	0	No	0	No	0	No	No	0	No	0	No
430	0430U	23082022	No	0	26	Marriage	Urban	1	Secondary	3	PettyTrader	3	2	1	Yes	1		36	No	0	No	No	No	0		No	Yes	1	No	No			No	0	No	0	2	Yes	1	No	0	No	0	No	No	0	Yes	1	No
431	0431U	23082022	No	0	29	Marriage	Urban	1	Secondary	3	PettyTrader	3	1	0	No	0		40	Yes	1	No	No	No	0		No	No	0	No	No			No	0	No	0	3	No	0	No	0	No	0	No	No	0	No	0	No
432	0432U	23082022		1	38	Marriage	Urban	1	Secondary	3	PettyTrader	3	5	4	Yes	1		28	Yes	1	No	No	No	0		Yes	No	0	No	No			No	0	No	0	3.6	No	0	No	0	No	0	No	No	0	No	0	Yes
433	0433U	23082022	No	0	21	Marriage	Urban	1	Secondary	3	PettyTrader	3	1	0	No	0		39	No	0	No	No	No	0		No	No	0	No	Yes			No	0	No	0	3.2	No	0	No	0	No	0	No	No	0	No	0	No
434	0434U	23082022		1	35	Marriage	Urban	1	Secondary	3	Peasant	2	6	5	Yes	1		40	No	0	No	No	No	0		No	No	0	Yes	No			No	0	No	0	3.5	No	0	No	0	No	0	No	No	0	No	0	No
435	0435U	23082022		1	39	Marriage	Urban	1	Primary	2	PettyTrader	3	7	6	Yes	1		41	No	0	No	No	No	0		No	Yes	1	No	No			No	0	No	0	3.6	No	0	No	0	No	0	No	No	0	No	0	No
436	0436U	23082022	No	0	21	Marriage	Urban	1	Primary	2	PettyTrader	3	2	1	Yes	1		39	No	0	No	No	No	0		No	No	0	No	No			No	0	No	0	3.4	No	0	No	0	No	0	No	No	0	No	0	No
437	0437U	23082022	No	0	23	Marriage	Urban	1	Secondary	3	PettyTrader	3	1	0	No	0		39	No	0	No	No	No	0		Yes	No	0	No	No			No	0	No	0	2.3	No	0	No	0	No	0	No	No	0	No	0	No
438	0438U	23082022	No	0	19	Marriage	Urban	1	Secondary	3	PettyTrader	3	1	0	No	0		38	No	0	No	No	No	0		No	No	0	Yes	No			No	0	No	0	3.2	No	0	No	0	No	0	No	No	0	No	0	No
439	0439U	23082022		1	30	Marriage	Urban	1	Secondary	3	PettyTrader	3	5	4	Yes	1		35	No	0	No	No	Yes	1	9	No	No	0	No	No			No	0	No	0	2.3	Yes	1	No	0	No	0	No	No	0	No	0	No
440	0440U	24082022	No	0	25	Single	Urban	1	College	4	Employed	4	1	0	No	0		39	No	0	No	No	No	0		No	No	0	No	Yes			No	0	No	0	3.6	No	0	No	0	No	0	No	No	0	No	0	No
441	0441U	24082022	No	0	20	Single	Urban	1	Secondary	3	PettyTrader	3	2	1	Yes	1		38	No	0	No	No	No	0		Yes	No	0	No	No			No	0	No	0	3.9	No	0	No	0	No	0	No	No	0	No	0	No
442	0442U	24082022		1	33	Marriage	Rural	0	Primary	2	Peasant	2	6	5	Yes	1		39	Yes	1	No	No	No	0		No	No	0	No	No			No	0	No	0	3.7	No	0	No	0	No	0	No	No	0	No	0	No
443	0443U	24082022	No	0	28	Marriage	Urban	1	College	4	Employed	4	3	2	Yes	1		33	No	0	No	No	No	0		No	No	0	Yes	No			No	0	No	0	3.2	No	0	No	0	No	0	No	No	0	No	0	No
444	0444U	24082022		1	30	Marriage	Urban	1	Secondary	3	PettyTrader	3	2	1	Yes	1		39	No	0	No	No	No	0		No	No	0	No	No			No	0	Yes	1	3.1	No	0	No	0	No	0	Yes	No	0	Yes	1	No
445	0445U	24082022	No	0	26	Single	Urban	1	University	5	Employed	4	1	0	No	0		38	No	0	No	No	No	0		No	No	0	No	No			No	0	No	0	3.1	No	0	No	0	No	0	No	No	0	No	0	No
446	0446U	24082022		1	31	Marriage	Urban	1	College	4	Employed	4	3	2	Yes	1		35	No	0	No	No	Yes	1	8.7	No	Yes	1	No	No			No	0	No	0	2.5	No	0	No	0	No	0	No	No	0	No	0	No
447	0447U	24082022		1	32	Marriage	Urban	1	College	4	PettyTrader	3	1	0	No	0		39	No	0	No	No	No	0		Yes	No	0	No	No			No	0	No	0	2.9	No	0	No	0	No	0	No	No	0	No	0	No
448	0448U	24082022	No	0	27	Marriage	Rural	0	Primary	2	Housewife	1	4	3	Yes	1		40	No	0	No	No	No	0		No	No	0	No	Yes			No	0	No	0	2.9	No	0	No	0	No	0	No	No	0	No	0	No
449	0449U	24082022		1	31	Single	Rural	0	Secondary	3	PettyTrader	3	3	2	Yes	1		40	No	0	No	No	No	0		No	No	0	Yes	No			No	0	No	0	2.4	Yes	1	No	0	No	0	No	No	0	No	0	No
450	0450U	24082022	No	0	25	Marriage	Urban	1	College	4	PettyTrader	3	1	0	No	0		40	No	0	No	No	No	0		No	Yes	1	No	No			No	0	No	0	3.2	No	0	Yes	1	No	0	No	Yes	1	No	0	No
451	0451U	25082022		1	40	Marriage	Urban	1	Primary	2	Housewife	1	5	4	Yes	1		41	No	0	No	No	No	0		No	No	0	No	No			No	0	No	0	3	No	0	No	0	No	0	No	No	0	No	0	No
452	0452U	25082022	No	0	28	Marriage	Urban	1	Secondary	3	PettyTrader	3	3	2	Yes	1		40	Yes	1	No	No	Yes	1	9.2	No	No	0	No	No			No	0	Yes	1	3	No	0	No	0	No	0	No	No	0	No	0	No
453	0453U	25082022	No	0	23	Marriage	Urban	1	Secondary	3	PettyTrader	3	3	2	Yes	1		36	Yes	1	No	No	No	0		No	No	0	No	No			No	0	No	0	3	No	0	No	0	No	0	No	Yes	1	Yes	1	No
454	0454U	25082022	No	0	26	Marriage	Urban	1	Secondary	3	PettyTrader	3	3	2	Yes	1		43	No	0	No	No	No	0		No	No	0	No	No			No	0	No	0	2	Yes	1	No	0	No	0	No	No	0	No	0	No
455	0455U	25082022	No	0	25	Marriage	Rural	0	Secondary	3	PettyTrader	3	1	0	No	0		38	No	0	No	No	No	0		Yes	Yes	1	No	No			No	0	No	0	3	No	0	No	0	No	0	No	No	0	No	0	Yes
456	0456U	25082022	No	0	28	Marriage	Urban	1	Secondary	3	PettyTrader	3	3	2	Yes	1		36	No	0	No	No	No	0		No	No	0	No	No			No	0	No	0	3.6	No	0	No	0	No	0	No	No	0	Yes	1	No
457	0457U	25082022	No	0	24	Marriage	Urban	1	Secondary	3	PettyTrader	3	3	2	Yes	1		37	No	0	No	No	No	0		No	No	0	No	No			No	0	No	0	3.2	No	0	No	0	No	0	No	No	0	No	0	No
458	0458U	25082022	No	0	28	Single	Urban	1	Secondary	3	PettyTrader	3	2	1	Yes	1		39	Yes	1	No	No	No	0		No	No	0	Yes	No			No	0	No	0	3.3	No	0	No	0	No	0	No	No	0	No	0	No
459	0459U	25082022		1	32	Marriage	Urban	1	Secondary	3	PettyTrader	3	2	1	Yes	1		38	No	0	No	No	No	0		No	Yes	1	No	Yes			No	0	No	0	3.2	No	0	No	0	No	0	No	No	0	No	0	No
460	0460U	25082022		1	30	Marriage	Urban	1	Secondary	3	PettyTrader	3	3	2	Yes	1		37	No	0	No	No	No	0		No	No	0	No	No			No	0	No	0	3.1	No	0	No	0	No	0	No	No	0	No	0	No
461	0461U	25082022		1	34	Marriage	Urban	1	Secondary	3	PettyTrader	3	4	3	Yes	1		38	No	0	No	No	No	0		No	No	0	No	No			No	0	No	0	3.5	No	0	No	0	Yes	1	No	No	0	No	0	No
462	0462U	25082022	No	0	24	Marriage	Urban	1	Secondary	3	PettyTrader	3	2	1	Yes	1		37	No	0	No	No	No	0		No	No	0	No	No			No	0	No	0	3.9	No	0	No	0	No	0	No	No	0	No	0	No
463	0463U	25082022	No	0	25	Marriage	Urban	1	Secondary	3	PettyTrader	3	1	0	No	0		38	Yes	1	No	No	No	0		Yes	No	0	No	No			No	0	No	0	3.5	No	0	No	0	No	0	No	No	0	No	0	No
464	0464U	25082022		1	38	Single	Urban	1	Secondary	3	PettyTrader	3	9	8	Yes	1		39	No	0	No	No	Yes	1	9.6	No	No	0	Yes	No			No	0	No	0	3.8	No	0	No	0	No	0	No	No	0	No	0	No
465	0465U	25082022		1	30	Marriage	Urban	1	Secondary	3	PettyTrader	3	2	1	Yes	1		39	No	0	No	No	No	0		No	No	0	No	No			Yes	1	Yes	1	3.7	No	0	No	0	No	0	No	No	0	No	0	No
466	0466U	25082022	No	0	23	Marriage	Urban	1	Secondary	3	Housewife	1	1	0	No	0		36	No	0	No	No	No	0		No	No	0	No	No			No	0	No	0	2.5	No	0	Yes	1	No	0	No	No	0	No	0	No
467	0467U	25082022		1	43	Marriage	Urban	1	Secondary	3	PettyTrader	3	4	3	Yes	1		38	No	0	No	No	No	0		No	Yes	1	No	Yes			No	0	No	0	2.9	No	0	No	0	No	0	No	No	0	No	0	No
468	0468U	25082022	No	0	22	Marriage	Rural	0	Secondary	3	Employed	4	1	0	No	0		37	No	0	No	No	No	0		No	No	0	No	No			No	0	No	0	3.6	No	0	No	0	No	0	No	No	0	No	0	No
469	0469U	25082022	No	0	22	Marriage	Urban	1	Secondary	3	PettyTrader	3	1	0	No	0		37	No	0	No	No	No	0		No	No	0	Yes	No			No	0	No	0	2.9	No	0	No	0	No	0	No	No	0	No	0	No
470	0470U	25082022	No	0	26	Marriage	Urban	1	Secondary	3	PettyTrader	3	1	0	No	0		37	Yes	1	No	No	No	0		No	No	0	No	Yes			No	0	No	0	2.7	No	0	No	0	No	0	No	No	0	No	0	No
471	0471U	25082022	No	0	25	Marriage	Rural	0	Primary	2	Peasant	2	2	1	Yes	1		42	No	0	No	No	No	0		No	Yes	1	No	No			No	0	No	0	3.3	No	0	No	0	No	0	No	No	0	No	0	No
472	0472U	26082022		1	37	Marriage	Urban	1	Secondary	3	PettyTrader	3	3	2	Yes	1		40	No	0	No	No	Yes	1	8.8	No	No	0	No	No			No	0	No	0	3.5	No	0	No	0	No	0	No	No	0	No	0	No
473	0473U	26082022	No	0	23	Marriage	Urban	1	Secondary	3	PettyTrader	3	1	0	No	0		37	No	0	No	No	No	0		No	No	0	No	No			No	0	No	0	3.7	No	0	No	0	No	0	No	No	0	No	0	No
474	0474U	26082022		1	37	Marriage	Urban	1	Secondary	3	PettyTrader	3	5	4	Yes	1		40	Yes	1	No	No	No	0		No	No	0	No	No			No	0	No	0	3	No	0	No	0	No	0	No	No	0	No	0	No
475	0475U	26082022		1	32	Marriage	Urban	1	University	5	Employed	4	1	0	No	0		40	No	0	No	No	No	0		No	No	0	Yes	Yes			No	0	No	0	3	No	0	No	0	Yes	1	Yes	No	0	No	0	No
476	0476U	26082022		1	34	Marriage	Urban	1	Secondary	3	PettyTrader	3	2	1	Yes	1		36	No	0	No	No	No	0		Yes	Yes	1	No	No			No	0	No	0	3.6	No	0	No	0	No	0	No	No	0	No	0	No
477	0477U	26082022	No	0	29	Marriage	Urban	1	Secondary	3	PettyTrader	3	4	3	Yes	1		35	Yes	1	No	No	No	0		No	No	0	No	No			No	0	Yes	1	3.1	No	0	No	0	No	0	No	Yes	1	Yes	1	No
478	0478U	26082022		1	32	Marriage	Urban	1	Secondary	3	PettyTrader	3	4	3	Yes	1		42	No	0	No	No	No	0		No	No	0	No	No			No	0	No	0	2.8	No	0	No	0	No	0	No	No	0	No	0	No
479	0479U	26082022		1	40	Marriage	Urban	1	University	5	Employed	4	4	2	Yes	1	less than 2	39	No	0	No	No	No	0		No	Yes	1	No	No			No	0	No	0	2.6	No	0	No	0	No	0	No	No	0	No	0	No
480	0480U	26082022		1	34	Single	Urban	1	Primary	2	Housewife	1	5	4	Yes	1		40	No	0	No	No	No	0		Yes	No	0	Yes	No			No	0	No	0	2.9	No	0	No	0	No	0	No	No	0	No	0	No
481	0481U	26082022		1	36	Marriage	Urban	1	Secondary	3	PettyTrader	3	4	3	Yes	1		38	Yes	1	No	No	No	0		No	No	0	No	No			No	0	No	0	3.3	No	0	No	0	No	0	No	No	0	No	0	No
482	0482U	26082022		1	32	Marriage	Urban	1	College	4	Employed	4	3	2	Yes	1		37	No	0	No	No	No	0		No	No	0	No	No			No	0	No	0	3.6	No	0	No	0	No	0	No	No	0	No	0	No
483	0483U	27082022		1	32	Marriage	Urban	1	Primary	2	PettyTrader	3	4	3	Yes	1		39	No	0	No	No	No	0		No	No	0	No	No			No	0	No	0	3.9	No	0	No	0	No	0	No	No	0	No	0	No
484	0484U	27082022		1	37	Marriage	Urban	1	Secondary	3	PettyTrader	3	6	5	Yes	1		38	No	0	No	No	No	0		No	Yes	1	Yes	No			No	0	No	0	3.2	No	0	No	0	No	0	No	No	0	No	0	No
485	0485U	27082022	No	0	28	Marriage	Urban	1	Secondary	3	PettyTrader	3	3	2	Yes	1		38	No	0	No	No	No	0		No	No	0	No	No			No	0	No	0	3.4	No	0	No	0	No	0	No	No	0	No	0	No
486	0486U	27082022		1	37	Marriage	Urban	1	Secondary	3	Peasant	2	4	3	Yes	1		33	No	0	No	No	No	0		No	Yes	1	No	No			No	0	No	0	3.5	No	0	No	0	No	0	No	No	0	Yes	1	Yes
487	0487U	27082022	No	0	21	Marriage	Urban	1	Secondary	3	PettyTrader	3	1	0	No	0		37	No	0	No	No	No	0		No	No	0	No	No			No	0	No	0	3.5	No	0	No	0	No	0	No	No	0	No	0	No
488	0488U	28082022		1	35	Marriage	Urban	1	College	4	Employed	4	4	3	Yes	1		38	Yes	1	No	No	No	0		No	No	0	No	No			No	0	No	0	3.4	No	0	No	0	No	0	Yes	No	0	No	0	No
489	0489U	28082022		1	35	Marriage	Urban	1	Primary	2	Peasant	2	6	5	Yes	1		3743	No	0	No	No	Yes	1	9.3	No	No	0	No	No			No	0	No	0	3.2	No	0	No	0	No	0	No	No	0	No	0	No
490	0490U	28082022	No	0	23	Marriage	Urban	1	Primary	2	PettyTrader	3	1	0	No	0		37	No	0	No	No	No	0		No	No	0	No	Yes			No	0	No	0	3.1	No	0	No	0	No	0	No	No	0	No	0	No
491	0491U	28082022	No	0	27	Marriage	Urban	1	Primary	2	Housewife	1	2	1	Yes	1		42	No	0	No	No	No	0		Yes	No	0	No	No			Yes	1	Yes	1	3.1	No	0	No	0	No	0	No	No	0	No	0	No
492	0492U	28082022	No	0	21	Single	Urban	1	Secondary	3	PettyTrader	3	1	0	No	0		34	Yes	1	No	No	No	0		No	No	0	No	No			No	0	Yes	1	3.5	No	0	No	0	No	0	No	No	0	No	0	No
493	0493U	28082022	No	0	28	Marriage	Rural	0	Secondary	3	Housewife	1	2	1	Yes	1		40	No	0	No	No	No	0		No	Yes	1	No	No			No	0	No	0	3.4	No	0	No	0	No	0	No	No	0	No	0	No
494	0494U	28082022	No	0	19	Marriage	Urban	1	Secondary	3	PettyTrader	3	1	0	No	0		40	No	0	No	No	No	0		No	No	0	No	No			No	0	No	0	2.5	No	0	No	0	No	0	No	No	0	No	0	No
495	0495U	28082022	No	0	22	Marriage	Urban	1	Secondary	3	Housewife	1	1	0	No	0		39	No	0	No	No	No	0		No	No	0	Yes	No			No	0	No	0	2.7	No	0	No	0	No	0	No	No	0	No	0	No
496	0496U	28082022		1	30	Marriage	Urban	1	Secondary	3	PettyTrader	3	2	1	Yes	1		42	No	0	No	No	No	0		No	No	0	No	No			No	0	Yes	1	2.8	No	0	No	0	No	0	No	No	0	No	0	No
497	0497U	28082022	No	0	20	Marriage	Urban	1	Secondary	3	PettyTrader	3	1	0	No	0		40	No	0	No	No	Yes	1		No	No	0	No	No			No	0	No	0	2.9	No	0	No	0	No	0	No	No	0	No	0	No
498	0498U	28082022	No	0	28	Marriage	Urban	1	Secondary	3	Housewife	1	2	1	Yes	1		41	No	0	No	No	No	0		No	No	0	No	No			No	0	No	0	2.6	No	0	No	0	No	0	No	No	0	No	0	No
499	0499U	28082022		1	30	Marriage	Urban	1	Secondary	3	PettyTrader	3	4	3	Yes	1	less than 2	40	Yes	1	No	No	No	0		No	Yes	1	No	Yes			Yes	1	Yes	1	2.4	Yes	1	No	0	No	0	No	No	0	No	0	No
500	0500U	28082022		1	40	Marriage	Urban	1	Secondary	3	PettyTrader	3	5	3	Yes	1		41	No	0	No	No	No	0		No	No	0	No	No			No	0	No	0	2.5	No	0	No	0	No	0	No	No	0	No	0	No
501	0501U	28082022	No	0	18	Marriage	Rural	0	Secondary	3	PettyTrader	3	4	3	Yes	1		37	No	0	No	No	No	0		Yes	No	0	Yes	No			No	0	No	0	3.5	No	0	No	0	No	0	No	No	0	No	0	No
502	0502U	29082022	No	0	22	Marriage	Urban	1	Secondary	3	PettyTrader	3	1	0	No	0		38	Yes	1	No	No	No	0		No	No	0	No	No			Yes	1	Yes	1	3.1	No	0	No	0	No	0	No	No	0	No	0	No
503	0503U	29082022	No	0	27	Marriage	Urban	1	Secondary	3	PettyTrader	3	2	1	Yes	1		38	No	0	No	No	No	0		No	Yes	1	No	No			No	0	No	0	2.5	No	0	No	0	No	0	No	No	0	No	0	No
504	0504U	29082022		1	30	Marriage	Urban	1	Secondary	3	PettyTrader	3	1	0	No	0		41	Yes	1	No	No	No	0		No	No	0	No	No			No	0	No	0	2.6	No	0	No	0	No	0	No	No	0	No	0	No
505	0505U	29082022	No	0	27	Marriage	Urban	1	Secondary	3	PettyTrader	3	2	1	Yes	1		39	No	0	No	No	Yes	1		Yes	No	0	No	No			No	0	No	0	2.8	No	0	No	0	No	0	No	No	0	No	0	No
506	0506U	29082022	No	0	24	Marriage	Urban	1	College	4	Employed	4	1	0	No	0		39	No	0	No	No	No	0		No	No	0	No	No			No	0	No	0	3.7	No	0	No	0	No	0	No	No	0	No	0	No
507	0507U	30082022		1	35	Marriage	Urban	1	University	5	Employed	4	5	4	Yes	1		39	No	0	No	No	No	0		No	No	0	No	No			No	0	No	0	3.6	No	0	No	0	No	0	No	No	0	No	0	No
508	0508U	30082022	No	0	27	Marriage	Urban	1	College	4	Housewife	1	2	1	Yes	1		41	No	0	No	No	No	0		No	No	0	No	No			No	0	No	0	3.1	No	0	No	0	No	0	No	No	0	No	0	No
509	0509U	30082022		1	35	Single	Urban	1	University	5	Business woman	5	1	0	No	0		40	No	0	No	No	No	0		No	Yes	1	No	No			No	0	No	0	3.2	No	0	No	0	No	0	No	No	0	No	0	No
510	0510U	30082022	No	0	25	Marriage	Urban	1	Secondary	3	PettyTrader	3	2	0	No	0	less than 2	32	No	0	No	No	No	0		No	No	0	No	No			No	0	Yes	1	3	No	0	No	0	No	0	No	No	0	Yes	1	No
511	0511U	30082022	No	0	20	Marriage	Urban	1	Secondary	3	PettyTrader	3	2	1	Yes	1		39	No	0	No	No	Yes	1		No	No	0	No	No			No	0	No	0	3	No	0	No	0	No	0	No	No	0	No	0	No
512	0512U	30082022		1	34	Marriage	Urban	1	Secondary	3	PettyTrader	3	3	2	Yes	1		38	No	0	No	No	No	0		Yes	No	0	No	No			No	0	No	0	3	No	0	No	0	No	0	No	No	0	No	0	No
513	0513U	30082022	No	0	25	Marriage	Urban	1	Secondary	3	PettyTrader	3	2	1	Yes	1		39	Yes	1	No	No	No	0		No	No	0	No	No			No	0	No	0	2	Yes	1	No	0	No	0	No	No	0	No	0	No
514	0514U	30082022	No	0	24	Single	Urban	1	Secondary	3	PettyTrader	3	1	0	No	0		41	No	0	No	No	No	0		No	Yes	1	No	No			No	0	Yes	1	3	No	0	No	0	No	0	Yes	No	0	No	0	No
515	0515U	31082022	No	0	26	Marriage	Urban	1	College	4	PettyTrader	3	1	0	No	0		39	No	0	No	No	No	0		No	No	0	Yes	Yes			No	0	No	0	3.6	No	0	No	0	No	0	No	No	0	No	0	No
516	0516U	31082022	No	0	20	Marriage	Rural	0	Secondary	3	PettyTrader	3	1	0	No	0		38	No	0	No	No	No	0		No	No	0	Yes	No			No	0	No	0	3.2	No	0	No	0	No	0	No	No	0	No	0	No
517	0517U	31082022		1	37	Marriage	Urban	1	University	5	Employed	4	3	2	Yes	1		43	No	0	No	No	No	0		No	No	0	No	No			No	0	No	0	3.5	No	0	No	0	No	0	No	No	0	No	0	No
518	0518U	31082022		1	37	Marriage	Urban	1	Secondary	3	PettyTrader	3	6	5	Yes	1		39	No	0	No	No	No	0		No	No	0	No	No			No	0	No	0	3.6	No	0	No	0	Yes	1	No	No	0	No	0	No
519	0519U	31082022	No	0	19	Marriage	Rural	0	Primary	2	Housewife	1	1	0	No	0		39	Yes	1	No	No	No	0		No	No	0	Yes	No			No	0	No	0	3.4	No	0	No	0	No	0	No	No	0	No	0	No
520	0520U	31082022		1	32	Marriage	Urban	1	University	5	PettyTrader	3	4	3	Yes	1		37	No	0	No	No	No	0		No	No	0	No	No			No	0	No	0	3.9	No	0	No	0	No	0	No	No	0	No	0	No
521	0521U	31082022	No	0	27	Marriage	Urban	1	Secondary	3	PettyTrader	3	2	1	Yes	1		38	No	0	No	No	No	0		Yes	Yes	1	No	No			No	0	No	0	4	No	0	No	0	No	0	No	No	0	No	0	No
522	0522U	31082022	No	0	21	Marriage	Rural	0	Primary	2	Housewife	1	2	1	Yes	1		38	Yes	1	No	No	No	0		No	No	0	No	No			No	0	No	0	2.1	Yes	1	No	0	No	0	No	No	0	No	0	No
523	0523U	31082022		1	42	Marriage	Rural	0	Primary	2	PettyTrader	3	6	5	Yes	1		43	No	0	No	No	No	0		No	No	0	No	No			No	0	No	0	2.5	No	0	No	0	No	0	No	No	0	No	0	No
524	0524U	31082022	Yes	1	32	Single	Urban	1	College	4	Employed	4	1	0	No	0		39	No	0	No	No	No	0		No	No	0	No	Yes			Yes	1	Yes	1	2.3	No	0	No	0	No	0	No	No	0	No	0	No
525	0525U	31082022	No	0	21	Marriage	Urban	1	College	4	PettyTrader	3	1	0	No	0		35	No	0	No	No	No	0		No	No	0	No	No			No	0	No	0	3.2	No	0	No	0	No	0	No	No	0	No	0	No
526	0526U	31082022		1	30	Marriage	Urban	1	Secondary	3	PettyTrader	3	6	5	Yes	1		40	No	0	No	No	No	0		No	No	0	No	No			No	0	No	0	3.5	No	0	No	0	No	0	No	No	0	No	0	No
527	0527U	31082022	No	0	20	Marriage	Urban	1	Secondary	3	PettyTrader	3	2	1	Yes	1		38	No	0	No	No	No	0		No	No	0	No	Yes			No	0	No	0	2.6	No	0	No	0	No	0	No	No	0	No	0	No
528	0528U	31082022	No	0	25	Marriage	Urban	1	Secondary	3	PettyTrader	3	3	2	Yes	1		39	Yes	1	No	No	No	0		No	No	0	No	No			No	0	No	0	2.8	No	0	No	0	No	0	No	No	0	No	0	No
529	0529U	31082022		1		Marriage	Urban	1	Secondary	3	PettyTrader	3			Yes	1		38	No	0	No	No	No	0		No	No	0	No	No			No	0	No	0	3.8	No	0	No	0	No	0	No	No	0	No	0	No
530	0530U	31082022		1		Marriage	Urban	1	Secondary	3	PettyTrader	3			Yes	1		39	No	0	No	No	No	0		No	Yes	1	No	No			No	0	No	0	2.7	No	0	No	0	No	0	No	No	0	No	0	No
531	0531U	31082022		1		Marriage	Urban	1	Secondary	3	PettyTrader	3			Yes	1		37	No	0	No	No	No	0		No	No	0	Yes	Yes			No	0	No	0	3.5	No	0	No	0	No	0	No	No	0	No	0	No
532	0532U	31082022		1		Marriage	Urban	1	Secondary	3	PettyTrader	3			Yes	1		38	No	0	No	No	No	0		No	No	0	No	No			No	0	No	0	2.6	No	0	No	0	No	0	No	No	0	No	0	No
533	0533U	1092022		1		Marriage	Urban	1	Secondary	3	PettyTrader	3			Yes	1		38	Yes	1	No	No	No	0		Yes	No	0	No	No			No	0	No	0	3.8	No	0	No	0	No	0	No	No	0	No	0	No
534	0534U	1092022		1	36	Marriage	Urban	1	Primary	2	Housewife	1	6	4	Yes	1		39	No	0	No	No	No	0		No	No	0	Yes	Yes			No	0	No	0	3.6	No	0	No	0	No	0	No	No	0	No	0	No
535	0535U	1092022		1		Marriage	Urban	1	Secondary	3	PettyTrader	3	2	1	Yes	1		38	No	0	No	No	No	0		No	No	0	No	No			No	0	No	0	2.6	No	0	No	0	No	0	Yes	No	0	No	0	No
536	0536U	1092022		1		Marriage	Rural	0	Primary	2	Housewife	1	1	0	No	0		39	Yes	1	No	No	No	0		Yes	No	0	No	No			No	0	No	0	3.9	No	0	No	0	No	0	No	No	0	No	0	No
537	0537U	1092022		1		Marriage	Urban	1	Secondary	3	PettyTrader	3	2	1	Yes	1		38	No	0	No	No	Yes	1	9.4	No	No	0	No	No			No	0	No	0	3.5	No	0	No	0	No	0	No	No	0	No	0	No
538	0538U	1092022		1		Marriage	Urban	1	Secondary	3	PettyTrader	3	1	0	No	0		36	No	0	No	No	No	0		No	No	0	No	No			No	0	No	0	3.4	No	0	No	0	No	0	No	No	0	Yes	1	No
539	0539U	1092022		1		Marriage	Urban	1	Primary	2	PettyTrader	3	3	2	Yes	1		38	No	0	No	No	No	0		No	No	0	No	No			No	0	No	0	3.2	No	0	No	0	No	0	No	No	0	No	0	No
540	0540U	1092022		1		Marriage	Urban	1	Secondary	3	PettyTrader	3	1	0	No	0		39	No	0	No	No	No	0		No	No	0	No	No			No	0	No	0	3	No	0	No	0	No	0	No	No	0	No	0	No
541	0541U	2092022		1		Marriage	Urban	1	Secondary	3	PettyTrader	3	2	1	Yes	1		38	Yes	1	No	No	No	0		No	No	0	No	No			Yes	1	Yes	1	3	No	0	No	0	No	0	No	No	0	No	0	No
542	0542U	2092022		1		Marriage	Urban	1	Primary	2	PettyTrader	3	3	2	Yes	1		40	No	0	No	No	No	0		No	No	0	Yes	No			No	0	No	0	3	No	0	No	0	No	0	No	No	0	No	0	No
543	0543U	2092022		1		Marriage	Urban	1	College	4	Employed	4	4	3	Yes	1		40	No	0	No	No	No	0		No	No	0	No	Yes			No	0	No	0	3	No	0	No	0	No	0	No	No	0	No	0	No
544	0544U	2092022		1		Marriage	Urban	1	Secondary	3	PettyTrader	3	1	0	No	0		41	No	0	No	No	No	0		No	Yes	1	No	No			No	0	No	0	3.3	No	0	No	0	No	0	No	No	0	No	0	No
545	0545U	2092022		1		Marriage	Urban	1	Secondary	3	PettyTrader	3	2	1	Yes	1		38	Yes	1	No	No	No	0		No	No	0	No	No			No	0	No	0	3.2	No	0	No	0	No	0	No	No	0	No	0	No
546	0546U	2092022		1		Marriage	Urban	1	College	4	Employed	4	2	1	Yes	1		35	Yes	1	No	No	No	0		No	Yes	1	No	No			No	0	No	0	3.1	No	0	No	0	No	0	No	No	0	Yes	1	No
547	0547U	2092022		1		Marriage	Urban	1	Secondary	3	PettyTrader	3	8	7	Yes	1		42	No	0	No	No	No	0		No	Yes	1	No	No			No	0	No	0	3.5	No	0	No	0	No	0	No	No	0	No	0	No
548	0548U	2092022		1		Marriage	Urban	1	Secondary	3	PettyTrader	3	1	0	No	0		41	No	0	No	No	No	0		No	Yes	1	No	No			No	0	No	0	3.9	No	0	No	0	No	0	No	No	0	No	0	No
549	0549U	2092022		1		Marriage	Urban	1	Primary	2	PettyTrader	3	3	2	Yes	1		39	Yes	1	No	No	No	0		Yes	No	0	No	No			No	0	No	0	3.5	No	0	No	0	No	0	No	No	0	No	0	No
550	0550U	3092022		1		Marriage	Urban	1	Secondary	3	PettyTrader	3	1	0	No	0		38	Yes	1	No	No	No	0		No	No	0	No	Yes			No	0	No	0	3.8	No	0	No	0	No	0	No	No	0	No	0	No
551	0551U	3092022		1		Marriage	Urban	1	Secondary	3	PettyTrader	3	3	2	Yes	1		37	No	0	No	No	No	0		No	No	0	Yes	No			No	0	No	0	3.7	No	0	No	0	No	0	No	No	0	No	0	No
552	0552U	3092022		1		Marriage	Urban	1	Secondary	3	PettyTrader	3	2	1	Yes	1		38	No	0	No	No	No	0		No	No	0	No	No			No	0	No	0	2.5	No	0	No	0	No	0	No	No	0	No	0	No
553	0553U	3092022		1		Marriage	Urban	1	College	4	Employed	4	3	2	Yes	1		39	No	0	No	No	No	0		No	No	0	No	Yes			No	0	No	0	2.9	No	0	No	0	Yes	1	No	No	0	No	0	No
554	0554U	3092022		1		Marriage	Urban	1	Secondary	3	PettyTrader	3	3	2	Yes	1		38	Yes	1	No	No	Yes	1		No	Yes	1	No	No			No	0	No	0	3.6	No	0	No	0	No	0	No	No	0	No	0	No
555	0555U	3092022		1		Single	Urban	1	Primary	2	PettyTrader	3	3	2	Yes	1		39	No	0	No	No	No	0		No	No	0	Yes	No			No	0	No	0	2.9	No	0	No	0	No	0	No	No	0	No	0	No
556	0556U	3092022		1		Marriage	Urban	1	Secondary	3	PettyTrader	3	3	2	Yes	1		37	No	0	No	No	No	0		No	No	0	No	No			No	0	No	0	2.7	No	0	No	0	No	0	No	No	0	No	0	No
557	0557U	3092022		1		Marriage	Rural	0	Secondary	3	PettyTrader	3	1	0	No	0		35	No	0	No	No	Yes	1	9.3	No	No	0	No	No			No	0	No	0	3.3	No	0	No	0	No	0	No	No	0	Yes	1	Yes
558	0558U	3092022		1		Marriage	Rural	0	Secondary	3	PettyTrader	3	2	1	Yes	1		38	No	0	No	No	Yes	1	9.9	Yes	No	0	No	No			No	0	No	0	3.5	No	0	No	0	No	0	No	No	0	No	0	No
559	0559U	3092022		1		Marriage	Urban	1	Secondary	3	PettyTrader	3	2	1	Yes	1		39	No	0	No	No	No	0		No	No	0	No	No			No	0	No	0	3.7	No	0	No	0	No	0	No	No	0	No	0	No
560	0560U	3092022		1		Marriage	Urban	1	College	4	Employed	4	1	0	No	0		38	No	0	No	No	No	0		No	No	0	No	No			No	0	No	0	3	No	0	No	0	No	0	No	No	0	No	0	No
561	0561U	3092022		1		Marriage	Urban	1	Primary	2	PettyTrader	3	4	3	Yes	1		39	No	0	No	No	No	0		No	Yes	1	Yes	Yes			No	0	No	0	3	No	0	No	0	No	0	No	No	0	No	0	No
562	0562U	3092022		1		Marriage	Urban	1	Secondary	3	Housewife	1	3	2	Yes	1		38	Yes	1	No	No	No	0		Yes	No	0	No	No			No	0	No	0	3.6	No	0	No	0	No	0	No	No	0	No	0	No
563	0563U	3092022		1		Marriage	Urban	1	Secondary	3	PettyTrader	3	3	2	Yes	1		37	No	0	No	No	Yes	1	8.9	No	No	0	No	No			No	0	No	0	3.1	No	0	No	0	No	0	No	No	0	No	0	No
564	0564U	3092022		1		Marriage	Urban	1	Primary	2	PettyTrader	3	1	0	No	0		38	No	0	No	No	No	0		No	No	0	No	No			No	0	No	0	2.8	No	0	No	0	No	0	Yes	No	0	No	0	No
565	0565U	3092022		1		Marriage	Urban	1	Secondary	3	PettyTrader	3	2	1	Yes	1		39	No	0	No	No	No	0		No	No	0	No	Yes			No	0	No	0	2.6	No	0	No	0	No	0	No	No	0	No	0	No
566	0566U	3092022		1		Marriage	Urban	1	Secondary	3	PettyTrader	3	4	3	Yes	1		38	Yes	1	No	No	No	0		Yes	Yes	1	No	No			No	0	No	0	2.9	No	0	No	0	No	0	No	No	0	No	0	No
567	0567U	3092022		1		Single	Urban	1	Secondary	3	PettyTrader	3	5	4	Yes	1		40	No	0	No	No	No	0		No	No	0	Yes	No			No	0	No	0	3.3	No	0	No	0	No	0	No	No	0	No	0	No
568	0568U	4092022		1		Marriage	Urban	1	College	4	Employed	4	6	5	Yes	1		40	No	0	No	No	No	0		Yes	No	0	No	No			No	0	No	0	3.6	No	0	Yes	1	No	0	No	No	0	No	0	No
569	0569U	4092022		1		Marriage	Urban	1	Primary	2	PettyTrader	3	1	0	No	0		41	Yes	1	No	No	No	0		No	No	0	No	Yes			No	0	No	0	3.9	No	0	No	0	No	0	No	No	0	No	0	No
570	0570U	4092022		1		Marriage	Urban	1	Secondary	3	PettyTrader	3	1	0	No	0		38	No	0	No	No	No	0		No	No	0	No	No			No	0	No	0	3.2	No	0	No	0	No	0	No	No	0	No	0	No
571	0571U	4092022		1		Marriage	Urban	1	Secondary	3	PettyTrader	3	1	0	No	0		40	Yes	1	No	No	No	0		Yes	No	0	Yes	No			No	0	No	0	3.4	No	0	No	0	No	0	No	No	0	No	0	No
572	0572U	4092022		1		Marriage	Urban	1	Secondary	3	PettyTrader	3	4	3	Yes	1		42	No	0	No	No	No	0		No	Yes	1	No	No			No	0	No	0	3.5	No	0	No	0	No	0	No	No	0	No	0	No
573	0573U	4092022		1		Marriage	Urban	1	Primary	2	PettyTrader	3	1	0	No	0		36	No	0	No	No	No	0		No	No	0	No	No			No	0	No	0	3.5	No	0	No	0	No	0	No	No	0	Yes	1	No
574	0574U	4092022		1		Marriage	Urban	1	Secondary	3	PettyTrader	3	4	3	Yes	1		39	No	0	No	No	No	0		No	No	0	No	No			No	0	No	0	2.4	Yes	1	No	0	No	0	No	No	0	No	0	No
575	0575U	4092022		1		Marriage	Urban	1	Secondary	3	Peasant	2	2	1	Yes	1		38	No	0	No	No	No	0		No	No	0	No	No			No	0	No	0	3.2	No	0	No	0	No	0	No	No	0	No	0	No
576	0576U	4092022		1		Marriage	Rural	0	College	4	Employed	4	2	1	Yes	1		35	No	0	No	No	No	0		No	Yes	1	No	No			No	0	No	0	3.1	No	0	No	0	No	0	No	No	0	No	0	No
577	0577U	4092022		1		Marriage	Urban	1	Secondary	3	PettyTrader	3	4	3	Yes	1		35	No	0	No	No	Yes	1	10	No	No	0	No	No			No	0	No	0	3.1	No	0	No	0	No	0	No	No	0	No	0	No
578	0578U	4092022		1		Single	Urban	1	Secondary	3	PettyTrader	3	2	1	Yes	1		34	No	0	No	No	No	0		No	No	0	No	Yes			No	0	No	0	3.5	No	0	No	0	No	0	No	No	0	No	0	No
579	0579U	4092022		1		Marriage	Urban	1	Secondary	3	PettyTrader	3	3	2	Yes	1		41	No	0	No	No	No	0		Yes	No	0	No	No			No	0	No	0	3.4	No	0	No	0	No	0	No	No	0	No	0	No
580	0580U	4092022		1		Marriage	Urban	1	Secondary	3	PettyTrader	3	1	0	No	0		38	No	0	No	No	No	0		No	Yes	1	Yes	No			No	0	No	0	2.5	No	0	No	0	No	0	No	No	0	No	0	No
581	0581U	4092022		1		Marriage	Urban	1	Primary	2	PettyTrader	3	3	2	Yes	1		29	No	0	No	No	No	0		No	No	0	No	No			No	0	No	0	2.7	No	0	No	0	No	0	No	No	0	Yes	1	No
582	0582U	4092022		1		Marriage	Rural	0	Secondary	3	PettyTrader	3	6	5	Yes	1		38	Yes	1	No	No	No	0		No	No	0	No	Yes			No	0	No	0	2.8	No	0	No	0	No	0	Yes	No	0	No	0	No
583	0583U	4092022		1		Marriage	Urban	1	Secondary	3	PettyTrader	3	1	0	No	0		40	No	0	No	No	No	0		No	No	0	No	No			No	0	No	0	2.9	No	0	No	0	No	0	No	No	0	No	0	No
584	0584U	4092022		1		Marriage	Urban	1	Secondary	3	PettyTrader	3	4	3	Yes	1		38	No	0	No	No	No	0		No	Yes	1	No	No			No	0	No	0	2.6	No	0	No	0	No	0	No	No	0	No	0	No
585	0585U	4092022		1		Marriage	Urban	1	Secondary	3	PettyTrader	3	1	0	No	0		38	No	0	No	No	No	0		No	No	0	No	No			No	0	No	0	5	No	0	No	0	No	0	No	No	0	No	0	No
586	0586U	5052022		1		Marriage	Urban	1	Primary	2	PettyTrader	3	1	0	No	0		30	No	0	No	No	No	0		No	No	0	Yes	No			No	0	No	0	4	No	0	No	0	No	0	No	No	0	Yes	1	No
587	0587U	5052022		1		Marriage	Urban	1	Secondary	3	PettyTrader	3	7	6	Yes	1		30	Yes	1	No	No	No	0		No	No	0	No	Yes			No	0	No	0	4.1	No	0	No	0	No	0	No	No	0	No	0	No
588	0588U	5052022		1		Marriage	Urban	1	Secondary	3	PettyTrader	3	1	0	No	0		40	No	0	No	No	No	0		Yes	No	0	No	No			No	0	No	0	2.6	No	0	No	0	No	0	No	No	0	No	0	No
589	0589U	5052022		1		Marriage	Urban	1	College	4	PettyTrader	3	5	4	Yes	1		36	No	0	No	No	No	0		No	Yes	1	No	No			No	0	No	0	3.7	No	0	No	0	No	0	No	Yes	1	Yes	1	No
590	0590U	5052022		1		Marriage	Rural	0	Secondary	3	PettyTrader	3	1	0	No	0		35	No	0	No	No	No	0		No	No	0	No	No			No	0	No	0	3.1	No	0	No	0	No	0	No	No	0	Yes	1	No
591	0591U	5052022		1		Marriage	Urban	1	College	4	Employed	4	1	0	No	0		34	No	0	No	No	No	0		No	No	0	No	Yes			No	0	No	0	2.4	Yes	1	No	0	No	0	No	No	0	No	0	No
592	0592U	5052022		1		Marriage	Urban	1	Primary	2	PettyTrader	3	2	1	Yes	1		40	Yes	1	No	No	No	0		No	Yes	1	Yes	No			No	0	No	0	2.3	No	0	No	0	No	0	No	No	0	No	0	No
593	0593U	5052022		1		Marriage	Urban	1	Secondary	3	PettyTrader	3	4	3	Yes	1		38	No	0	No	No	No	0		Yes	No	0	No	No			No	0	No	0	3.2	No	0	No	0	No	0	No	No	0	No	0	No
594	0594U	5052022		1		Marriage	Urban	1	College	4	Employed	4	4	3	Yes	1		38	Yes	1	No	No	No	0		No	No	0	No	No			No	0	No	0	2.3	Yes	1	No	0	No	0	No	No	0	No	0	No
595	0595U	5052022		1		Marriage	Urban	1	Secondary	3	PettyTrader	3	4	3	Yes	1		39	No	0	No	No	Yes	1	9.4	No	Yes	1	No	No			No	0	No	0	3.6	No	0	No	0	No	0	No	No	0	No	0	No
596	0596U	5052022		1		Marriage	Urban	1	Secondary	3	Housewife	1	1	0	No	0		38	No	0	No	No	No	0		No	No	0	No	No			No	0	No	0	3.9	No	0	No	0	No	0	No	No	0	No	0	No
597	0597U	7092022		1		Marriage	Urban	1	College	4	Employed	4	1	0	No	0		37	No	0	No	No	No	0		No	No	0	Yes	No			No	0	Yes	1	3.7	No	0	No	0	No	0	Yes	No	0	No	0	No
598	0598U	7092022		1		Marriage	Urban	1	Secondary	3	PettyTrader	3	2	1	Yes	1		40	No	0	No	No	No	0		No	Yes	1	No	Yes			No	0	No	0	3.2	No	0	No	0	No	0	No	No	0	No	0	No
599	0599U	7092022	No	0		Marriage	Urban	1	Secondary	3	PettyTrader	3	2	1	Yes	1		35	No	0	No	No	No	0		No	No	0	No	No			No	0	No	0	3.1	No	0	No	0	No	0	No	No	0	Yes	1	No
600	0600U	7092022		1		Marriage	Urban	1	Secondary	3	PettyTrader	3	2	1	Yes	1		35	No	0	No	No	No	0		No	Yes	1	No	No			No	0	No	0	3.1	No	0	No	0	No	0	No	No	0	Yes	1	No
601	0601U	7092022		1		Marriage	Urban	1	Secondary	3	PettyTrader	3	4	3	Yes	1		39	Yes	1	No	No	No	0		Yes	No	0	No	Yes			No	0	No	0	2.5	No	0	No	0	No	0	No	No	0	No	0	No
602	0602U	7092022		1		Single	Urban	1	Primary	2	PettyTrader	3	4	3	Yes	1		35	No	0	No	No	Yes	1	10.1	No	Yes	1	Yes	No			No	0	No	0	2.9	No	0	No	0	Yes	1	No	Yes	1	Yes	1	No
603	0603U	7092022	No	0		Marriage	Urban	1	Secondary	3	PettyTrader	3	4	3	Yes	1		41	Yes	1	No	No	No	0		No	No	0	No	No			No	0	No	0	2.9	No	0	No	0	No	0	No	Yes	1	No	0	No
604	0604U	7092022		1		Marriage	Rural	0	Secondary	3	PettyTrader	3	1	0	No	0		39	No	0	No	No	No	0		Yes	No	0	No	No			No	0	No	0	2.4	Yes	1	No	0	No	0	No	No	0	No	0	No
605	0605U	7092022		1		Marriage	Urban	1	Secondary	3	Peasant	2	2		Yes	1		38	No	0	No	No	No	0		No	No	0	No	No			No	0	No	0	3.2	No	0	No	0	No	0	No	No	0	Yes	1	Yes
606	0606U	7092022		1			Urban	1					3	2	Yes	1		36	No	0	No	No	Yes	1	905	No	No	0	No	No			No	0	No	0	3	No	0	No	0	No	0	No	No	0	Yes	1	No
607	0607U	7092022	No	0	29	Marriage	Urban	1	Secondary	3	PettyTrader	3	1	0	No	0		37	No	0	No	No	No	0		No	No	0	No	No			No	0	No	0	3	No	0	No	0	No	0	No	No	0	No	0	No
608	0608U	7092022		1	32	Marriage	Urban	1	Primary	2	PettyTrader	3	3	2	Yes	1		38	No	0	No	No	No	0		No	No	0	No	No			No	0	No	0	3	No	0	No	0	No	0	No	No	0	No	0	No
609	0609U	7092022		1	30	Marriage	Urban	1	Secondary	3	PettyTrader	3	2	1	Yes	1		37	No	0	No	No	Yes	1	9.6	No	No	0	No	No			No	0	No	0	2	Yes	1	No	0	No	0	No	No	0	No	0	No
610	0610U	7092022	No	0	22	Marriage	Urban	1	Secondary	3	Housewife	1	2	1	Yes	1		41	No	0	No	No	No	0		No	No	0	No	No			No	0	No	0	3	No	0	No	0	No	0	No	No	0	No	0	No
611	0611U	7092022	No	0	29	Marriage	Urban	1	Secondary	3	PettyTrader	3	4	3	Yes	1		40	Yes	1	No	No	No	0		No	No	0	Yes	No			No	0	No	0	3.6	No	0	No	0	No	0	No	No	0	No	0	No
612	0612U	7092022	No	0	28	Marriage	Rural	0	College	4	Employed	4	3	2	Yes	1		37	No	0	No	No	No	0		No	No	0	No	No			No	0	No	0	3.2	No	0	No	0	No	0	No	No	0	No	0	No
613	0613U	7092022		1	34	Single	Rural	0	Primary	2	PettyTrader	3	4	3	Yes	1		38	Yes	1	No	No	No	0		No	Yes	1	No	No			No	0	No	0	3.5	No	0	No	0	No	0	Yes	No	0	No	0	No
614	0614U	7092022	No	0	21	Marriage	Urban	1	Secondary	3	PettyTrader	3	1	0	No	0		39	No	0	No	No	No	0		Yes	No	0	Yes	No			No	0	No	0	3.6	No	0	No	0	No	0	No	No	0	No	0	No
615	0615U	7092022	No	0	21	Marriage	Urban	1	Secondary	3	Housewife	1	1	0	No	0		38	No	0	No	No	No	0		No	No	0	No	Yes			No	0	No	0	3.4	No	0	No	0	No	0	No	No	0	No	0	Yes
616	0616U	7092022		1	33	Marriage	Urban	1	College	4	PettyTrader	3	5	4	Yes	1		28	Yes	1	No	No	No	0		No	Yes	1	No	No			No	0	No	0	2.3	Yes	1	No	0	No	0	No	No	0	No	0	No
617	0617U	7092022	No	0	28	Marriage	Rural	0	Secondary	3	PettyTrader	3	2	1	Yes	1		41	No	0	No	No	No	0		No	No	0	No	No			Yes	1	Yes	1	3.2	No	0	No	0	No	0	No	No	0	No	0	No
618	0618U	7092022	No	0	24	Marriage	Urban	1	Secondary	3	PettyTrader	3	1	0	No	0		39	No	0	No	No	No	0		No	No	0	No	No			No	0	No	0	2.3	No	0	No	0	No	0	Yes	Yes	1	No	0	No
619	0619U	7092022	No	0	22	Marriage	Urban	1	Secondary	3	PettyTrader	3	1	0	No	0		42	No	0	No	No	No	0		Yes	No	0	No	No			No	0	No	0	3.6	No	0	No	0	No	0	No	No	0	No	0	No
620	0620U	7092022		1	39	Marriage	Urban	1	Secondary	3	PettyTrader	3	4	3	Yes	1		37	Yes	1	No	No	No	0		No	No	0	No	No			No	0	No	0	3.9	No	0	No	0	No	0	No	No	0	No	0	No
621	0621U	8092022		1	38	Marriage	Urban	1	Secondary	3	PettyTrader	3	6	5	Yes	1		37	No	0	No	No	Yes	1	9.9	No	No	0	No	No			No	0	No	0	3.7	No	0	No	0	No	0	No	No	0	No	0	No
622	0622U	8092022		1	35	Marriage	Urban	1	Secondary	3	PettyTrader	3	7	6	Yes	1		38	Yes	1	No	No	No	0		No	Yes	1	Yes	No			No	0	No	0	3.2	No	0	No	0	No	0	No	No	0	No	0	No
623	0623U	8092022	No	0	22	Marriage	Urban	1	Primary	2	Housewife	1	1	0	No	0		38	No	0	No	No	No	0		No	No	0	No	Yes			No	0	No	0	3.1	No	0	No	0	No	0	No	No	0	No	0	No
624	0624U	8092022		1	32	Marriage	Urban	1	Secondary	3	PettyTrader	3	3	2	Yes	1		39	No	0	No	No	No	0		No	No	0	No	No			No	0	No	0	3.1	No	0	No	0	No	0	No	No	0	No	0	No
625	0625U	8092022	No	0	23	Marriage	Urban	1	Secondary	3	PettyTrader	3	1	0	No	0		35	No	0	No	No	No	0		Yes	No	0	No	No			No	0	No	0	2.5	No	0	No	0	No	0	No	Yes	1	No	0	No
626	0626U	8092022	No	0	24	Marriage	Urban	1	Secondary	3	PettyTrader	3	1	0	No	0		38	No	0	No	No	No	0		No	No	0	No	No			No	0	No	0	2.9	No	0	No	0	No	0	No	No	0	No	0	No
627	0627U	8092022	No	0	26	Marriage	Urban	1	Secondary	3	Housewife	1	3	2	Yes	1		40	Yes	1	No	No	No	0		No	No	0	No	No			No	0	No	0	2.9	No	0	No	0	No	0	No	No	0	No	0	No
628	0628U	8092022	No	0	22	Single	Rural	0	Primary	2	PettyTrader	3	1	0	No	0		37	No	0	No	No	Yes	1	9.7	No	No	0	Yes	No			No	0	No	0	2.4	Yes	1	No	0	No	0	No	No	0	No	0	No
629	0629U	11092022	No	0	27	Single	Urban	1	Secondary	3	PettyTrader	3	1	0	No	0		41	Yes	1	No	No	No	0		No	Yes	1	No	No			No	0	No	0	3.2	No	0	No	0	No	0	No	No	0	No	0	No
630	0630U	11092022		1	39	Marriage	Urban	1	College	4	Employed	4	10	9	Yes	1		42	No	0	No	No	No	0		Yes	No	0	No	Yes			No	0	No	0	3	No	0	No	0	No	0	No	No	0	No	0	No
631	0631U	11092022		1	31	Marriage	Urban	1	Secondary	3	PettyTrader	3	3	2	Yes	1		38	No	0	No	No	No	0		No	No	0	Yes	No			No	0	Yes	1	3	No	0	No	0	No	0	No	No	0	No	0	No
632	0632U	11092022	No	0	25	Marriage	Urban	1	Secondary	3	Housewife	1	2	2	Yes	1		38	No	0	No	No	No	0		No	No	0	No	No			No	0	No	0	3	No	0	No	0	No	0	No	No	0	No	0	No
633	0633U	11092022		1	31	Marriage	Urban	1	Secondary	3	PettyTrader	3	2	1	Yes	1		38	Yes	1	No	No	No	0		No	No	0	No	Yes			No	0	No	0	2	Yes	1	No	0	No	0	No	No	0	No	0	No
634	0634U	11092022	No	0	24	Marriage	Urban	1	Secondary	3	PettyTrader	3	1	0	No	0		38	No	0	No	No	No	0		No	No	0	No	No			No	0	No	0	3	No	0	No	0	No	0	No	No	0	No	0	No
635	0635U	11092022	No	0	25	Single	Urban	1	College	4	Employed	4	1	0	No	0		40	Yes	1	No	No	No	0		No	No	0	No	No			No	0	No	0	3.6	No	0	No	0	No	0	No	No	0	No	0	No
636	0636U	11092022	No	0	23	Marriage	Rural	0	Primary	2	PettyTrader	3	1	0	No	0		38	No	0	No	No	No	0		No	Yes	1	No	No			No	0	No	0	3.2	No	0	No	0	No	0	No	No	0	No	0	No
637	0637U	11092022		1	36	Single	Urban	1	Secondary	3	PettyTrader	3	4	3	Yes	1		38	No	0	No	No	No	0		Yes	No	0	No	No			No	0	No	0	3.3	No	0	No	0	No	0	No	No	0	No	0	No
638	0638U	11092022		1	31	Marriage	Urban	1	Secondary	3	PettyTrader	3	1	0	No	0		41	Yes	1	No	No	No	0		No	No	0	No	Yes			No	0	No	0	3.2	No	0	No	0	No	0	No	No	0	No	0	No
639	0639U	11092022		1	31	Marriage	Urban	1	Secondary	3	PettyTrader	3	2	1	Yes	1		38	No	0	No	No	No	0		No	No	0	No	No			No	0	No	0	3.1	No	0	No	0	No	0	No	No	0	No	0	No
640	0640U	11092022	No	0	29	Marriage	Urban	1	Secondary	3	PettyTrader	3	4	3	Yes	1		28	No	0	No	No	No	0		Yes	No	0	No	No			No	0	Yes	1	3.5	No	0	No	0	No	0	No	No	0	Yes	1	No
641	0641U	11092022		1	30	Marriage	Urban	1	Primary	2	PettyTrader	3	2	2	Yes	1		41	Yes	1	No	No	No	0		No	No	0	Yes	No			No	0	No	0	3.9	No	0	No	0	No	0	No	No	0	No	0	No
642	0642U	11092022		1	30	Marriage	Urban	1	Secondary	3	PettyTrader	3	2	1	Yes	1		40	No	0	No	No	No	0		No	No	0	No	No			No	0	No	0	3.5	No	0	No	0	No	0	No	No	0	No	0	No
643	0643U	13092022		1	39	Marriage	Urban	1	Secondary	3	PettyTrader	3	6	5	Yes	1		42	No	0	No	No	No	0		No	No	0	No	No			Yes	1	Yes	1	3.8	No	0	No	0	No	0	No	No	0	No	0	No
644	0644U	13092022		1	35	Marriage	Urban	1	College	4	PettyTrader	3	5	4	Yes	1		39	No	0	No	No	No	0		No	No	0	No	No			No	0	No	0	3.7	No	0	No	0	No	0	No	No	0	No	0	No
645	0645U	13092022		1	31	Marriage	Urban	1	Secondary	3	PettyTrader	3	5	4	Yes	1		38	No	0	No	No	No	0		No	Yes	1	No	Yes			No	0	No	0	2.5	No	0	No	0	No	0	Yes	No	0	No	0	No
646	0646U	13092022		1	33	Marriage	Urban	1	Secondary	3	Housewife	1	3	2	Yes	1		40	No	0	No	No	No	0		No	No	0	No	No			No	0	No	0	2.9	No	0	No	0	No	0	No	No	0	No	0	No
647	0647U	13092022		1	31	Marriage	Urban	1	Secondary	3	PettyTrader	3	3	2	Yes	1		38	No	0	No	No	No	0		Yes	No	0	Yes	No			No	0	Yes	1	3.6	No	0	No	0	No	0	No	No	0	No	0	No
648	0648U	13092022	No	0	22	Marriage	Urban	1	Secondary	3	PettyTrader	3	3	2	Yes	1		33	No	0	No	No	Yes	1	9.6	No	No	0	No	No			No	0	No	0	2.9	No	0	No	0	No	0	No	No	0	No	0	No
649	0649U	13092022		1	31	Marriage	Urban	1	Secondary	3	PettyTrader	3	2	1	Yes	1		37	No	0	No	No	No	0		No	No	0	No	No			No	0	No	0	2.7	No	0	No	0	No	0	No	No	0	No	0	No
650	0650U	13092022		1	30	Marriage	Urban	1	Primary	2	Housewife	1	3	2	Yes	1		37	No	0	No	No	No	0		No	No	0	No	No			No	0	No	0	3.3	No	0	No	0	No	0	No	No	0	No	0	No
651	0651U	13092022		1	23	Marriage	Urban	1	Secondary	3	PettyTrader	3	2	1	Yes	1		33	No	0	No	No	No	0		No	No	0	No	Yes			No	0	No	0	3.5	No	0	No	0	No	0	No	No	0	Yes	1	No
652	0652U	13092022		1	30	Marriage	Urban	1	Secondary	3	PettyTrader	3	5	4	Yes	1		28	No	0	No	No	No	0		No	No	0	No	No			No	0	No	0	3.7	No	0	No	0	No	0	No	No	0	No	0	Yes
653	0653U	14092022	No	0	18	Marriage	Urban	1	Secondary	3	PettyTrader	3	1	0	No	0		38	Yes	1	No	No	No	0		No	No	0	No	No			No	0	No	0	3	No	0	No	0	No	0	No	No	0	No	0	Yes
654	0654U	14092022		1	31	Marriage	Urban	1	Secondary	3	PettyTrader	3	2	1	Yes	1		41	No	0	No	No	No	0		Yes	No	0	Yes	No			No	0	No	0	3	No	0	No	0	No	0	No	No	0	No	0	No
655	0655U	14092022		1	37	Marriage	Urban	1	Primary	2	PettyTrader	3	4	3	Yes	1		35	No	0	No	No	No	0		No	No	0	No	No			No	0	No	0	3.6	No	0	No	0	No	0	No	No	0	Yes	1	No
656	0656U	14092022		1	32	Marriage	Urban	1	Secondary	3	PettyTrader	3	3	2	Yes	1		41	Yes	1	No	No	No	0		No	No	0	No	Yes			No	0	No	0	3.1	No	0	No	0	Yes	1	No	No	0	No	0	No
657	0657U	14092022		1	35	Single	Urban	1	College	4	Employed	4	1	0	No	0		40	No	0	No	No	No	0		No	Yes	1	No	No			No	0	No	0	2.8	No	0	No	0	No	0	No	No	0	No	0	No
658	0658U	14092022		1	36	Marriage	Urban	1	Secondary	3	PettyTrader	3	4	3	Yes	1		40	Yes	1	No	No	No	0		No	No	0	No	No			No	0	No	0	2.6	No	0	No	0	No	0	No	No	0	No	0	No
659	0659U	14092022		1	30	Marriage	Urban	1	Secondary	3	PettyTrader	3	2	1	Yes	1		34	No	0	No	No	Yes	1	10	No	No	0	No	No			No	0	No	0	2.9	No	0	No	0	No	0	No	No	0	No	0	Yes
660	0660U	14092022		1	38	Marriage	Urban	1	Secondary	3	PettyTrader	3	3	2	Yes	1		40	Yes	1	No	No	No	0		No	No	0	No	No			No	0	No	0	3.3	No	0	No	0	No	0	No	No	0	No	0	No
661	0661U	15092022	No	0	28	Marriage	Urban	1	Secondary	3	PettyTrader	3	2	1	Yes	1		37	No	0	No	No	No	0		No	No	0	No	No			No	0	No	0	3.6	No	0	No	0	No	0	No	No	0	No	0	No
662	0662U	15092022	No	0	27	Marriage	Urban	1	Secondary	3	PettyTrader	3	3	2	Yes	1		37	No	0	No	No	No	0		No	No	0	Yes	No			No	0	No	0	3.9	No	0	No	0	No	0	No	No	0	No	0	No
663	0663U	15092022	No	0	23	Marriage	Urban	1	Primary	2	Housewife	1	1	0	No	0		39	No	0	No	No	No	0		Yes	No	0	No	No			No	0	No	0	3.2	No	0	No	0	No	0	No	No	0	No	0	No
664	0664U	15092022	No	0	26	Single	Urban	1	Secondary	3	PettyTrader	3	3	2	Yes	1		39	Yes	1	No	No	No	0		No	Yes	1	No	No			No	0	No	0	3.4	No	0	Yes	1	No	0	No	No	0	No	0	No
665	0665U	15092022	No	0	21	Marriage	Urban	1	Secondary	3	PettyTrader	3	1	0	No	0		42	No	0	No	No	No	0		No	No	0	No	Yes			No	0	No	0	3.5	No	0	No	0	No	0	No	No	0	No	0	No
666	0666U	15092022	No	0	21	Marriage	Urban	1	Secondary	3	PettyTrader	3	1	0	No	0		38	No	0	No	No	No	0		No	No	0	No	No			No	0	No	0	3.5	No	0	No	0	No	0	No	No	0	No	0	No
667	0667U	15092022		1	34	Marriage	Urban	1	College	4	PettyTrader	3	2	1	Yes	1		39	No	0	No	No	No	0		No	No	0	Yes	No			Yes	1	Yes	1	3.4	No	0	No	0	No	0	No	No	0	No	0	No
668	0668U	15092022	No	0	29	Marriage	Rural	0	Secondary	3	PettyTrader	3	5	4	Yes	1		41	No	0	No	No	No	0		No	Yes	1	No	No			No	0	No	0	3.2	No	0	No	0	No	0	No	No	0	No	0	No
669	0669U	16092022	No	0	23	Marriage	Urban	1	Primary	2	Housewife	1	2	1	Yes	1		38	No	0	No	No	No	0		No	No	0	No	Yes			No	0	No	0	3.1	No	0	No	0	No	0	No	No	0	No	0	No
670	0670U	16092022	No	0	21	Marriage	Urban	1	Secondary	3	PettyTrader	3	2	1	Yes	1		36	No	0	No	No	No	0		No	No	0	No	No			No	0	No	0	3.1	No	0	No	0	No	0	No	No	0	Yes	1	No
671	0671U	16092022		1	36	Marriage	Urban	1	Secondary	3	PettyTrader	3	5	4	Yes	1		39	No	0	No	No	No	0		Yes	Yes	1	Yes	No			No	0	No	0	3.5	No	0	No	0	No	0	No	No	0	No	0	No
672	0672U	16092022	No	0	19	Marriage	Urban	1	Secondary	3	PettyTrader	3	1	0	No	0		37	Yes	1	No	No	No	0		No	No	0	No	Yes			No	0	No	0	3.4	No	0	No	0	No	0	No	No	0	No	0	No
673	0673U	16092022		1	41	Marriage	Rural	0	Secondary	3	PettyTrader	3	3	0	No	0		38	No	0	No	No	No	0		No	No	0	No	No			No	0	No	0	2.5	No	0	No	0	No	0	No	No	0	No	0	No
674	0674U	16092022		1	33	Marriage	Urban	1	Secondary	3	PettyTrader	3	3	2	Yes	1		34	No	0	No	No	No	0		No	No	0	No	No			No	0	No	0	2.7	No	0	No	0	No	0	No	No	0	Yes	1	Yes
675	0675U	17092022		1	32	Marriage	Urban	1	Primary	2	PettyTrader	3	3	2	Yes	1		38	No	0	No	No	No	0		Yes	No	0	No	No			No	0	No	0	2.8	No	0	No	0	No	0	No	No	0	No	0	No
676	0676U	17092022	No	0	28	Marriage	Urban	1	Secondary	3	PettyTrader	3	2	1	Yes	1		40	Yes	1	No	No	No	0		No	Yes	1	No	No			No	0	No	0	2.9	No	0	No	0	No	0	No	No	0	No	0	No
677	0677U	17092022		1	33	Marriage	Urban	1	Primary	2	PettyTrader	3	3	2	Yes	1		38	Yes	1	No	No	No	0		No	No	0	No	No			No	0	No	0	2.6	No	0	No	0	No	0	No	No	0	No	0	No
678	0678U	17092022		1	37	Marriage	Urban	1	Primary	2	PettyTrader	3	3	2	Yes	1		41	No	0	No	No	No	0		No	No	0	No	No			No	0	No	0	3.3	No	0	No	0	No	0	No	No	0	No	0	No
679	0679U	17092022	No	0	20	Single	Urban	1	Primary	2	PettyTrader	3	1	0	No	0		39	No	0	No	No	No	0		No	No	0	No	No			No	0	No	0	3.1	No	0	No	0	No	0	No	No	0	No	0	No
680	0680U	18092022		1	34	Marriage	Urban	1	Primary	2	PettyTrader	3	3	2	Yes	1		38	Yes	1	No	No	No	0		No	No	0	No	No			No	0	No	0	3.2	No	0	No	0	No	0	No	No	0	No	0	No
681	0681U	18092022		1	32	Marriage	Urban	1	Primary	2	PettyTrader	3	5	4	Yes	1		38	No	0	No	No	No	0		No	No	0	Yes	No			No	0	No	0	3.5	No	0	No	0	No	0	No	No	0	No	0	No
682	0682U	18092022	No	0	22	Single	Urban	1	Secondary	3	PettyTrader	3	2	1	Yes	1		38	Yes	1	No	No	No	0		No	No	0	No	Yes			No	0	No	0	3.8	No	0	No	0	No	0	No	No	0	No	0	No
683	0683U	18092022	No	0	24	Marriage	Rural	0	Secondary	3	PettyTrader	3	1	0	No	0		36	No	0	No	No	No	0		No	Yes	1	No	No			No	0	No	0	2	No	0	No	0	No	0	No	No	0	Yes	1	No
684	0684U	18092022		1	28	Marriage	Urban	1	Secondary	3	PettyTrader	3	3	2	Yes	1		40	No	0	No	No	No	0		Yes	No	0	No	No			No	0	No	0	2	Yes	1	No	0	No	0	No	No	0	No	0	No
685	0685U	18092022	No	0	20	Marriage	Urban	1	Secondary	3	PettyTrader	3	1	0	No	0		40	No	0	No	No	No	0		No	No	0	No	No			No	0	No	0	1.8	Yes	1	No	0	No	0	No	Yes	1	No	0	No
686	0686U	18092022	No	0	27	Marriage	Urban	1	Secondary	3	PettyTrader	3	3	2	Yes	1		30	No	0	No	No	No	0		No	No	0	No	No			No	0	No	0	1.9	Yes	1	No	0	No	0	No	No	0	Yes	1	Yes
687	0687U	18092022	No	0	23	Single	Urban	1	Secondary	3	PettyTrader	3	2	1	Yes	1		35	No	0	No	No	No	0		No	Yes	1	No	No			No	0	Yes	1	2.4	Yes	1	No	0	No	0	No	No	0	Yes	1	No
688	0688U	19092022		1	40	Marriage	Urban	1	Secondary	3	PettyTrader	3	5		Yes	1		39	Yes	1	No	No	No	0		No	No	0	No	No			No	0	No	0	3.3	No	0	No	0	No	0	No	No	0	No	0	No
689	0689U	19092022	No	0	26	Marriage	Urban	1	Secondary	3	PettyTrader	3	5	4	Yes	1		37	No	0	No	No	No	0		No	No	0	Yes	No			No	0	No	0	3.3	No	0	No	0	No	0	No	No	0	No	0	No
690	0690U	19092022	No	0	20	Marriage	Urban	1	College	4	Employed	4	1	0	No	0		38	No	0	No	No	No	0		Yes	No	0	No	No			No	0	No	0	3.2	No	0	No	0	No	0	No	No	0	No	0	No
691	0691U	19092022	No	0	26	Single	Rural	0	Secondary	3	PettyTrader	3	2	1	Yes	1		39	Yes	1	No	No	No	0		No	No	0	No	No			No	0	No	0	3.1	No	0	No	0	No	0	No	No	0	No	0	No
692	0692U	19092022	No	0	27	Marriage	Urban	1	Secondary	3	PettyTrader	3	1	0	No	0		38	No	0	No	No	No	0		No	No	0	No	Yes			Yes	1	Yes	1	3.5	No	0	No	0	No	0	No	No	0	No	0	No
693	0693U	19092022		1	32	Marriage	Urban	1	Primary	2	PettyTrader	3	5	4	Yes	1		38	No	0	No	No	No	0		No	No	0	No	No			No	0	No	0	3.9	No	0	No	0	No	0	No	No	0	No	0	No
694	0694U	19092022		1	35	Marriage	Urban	1	Secondary	3	PettyTrader	3	3	2	Yes	1		40	Yes	1	No	No	No	0		No	No	0	Yes	No			No	0	No	0	3.5	No	0	No	0	No	0	No	No	0	No	0	No
695	0695U	20092022	No	0	22	Marriage	Urban	1	Secondary	3	PettyTrader	3	1	0	No	0		38	No	0	No	No	No	0		No	No	0	No	No			No	0	No	0	3.8	No	0	No	0	No	0	No	No	0	No	0	No
696	0696U	20092022		1	32	Marriage	Urban	1	Secondary	3	PettyTrader	3	4	3	Yes	1		39	No	0	No	No	No	0		Yes	Yes	1	No	Yes			No	0	No	0	3.7	No	0	No	0	No	0	No	No	0	No	0	No
697	0697U	20092022	No	0	29	Marriage	Urban	1	Secondary	3	PettyTrader	3	1	0	No	0		41	No	0	No	No	No	0		No	No	0	Yes	No			No	0	No	0	2.5	No	0	No	0	No	0	No	No	0	No	0	No
698	0698U	20092022	No	0	23	Marriage	Urban	1	Primary	2	PettyTrader	3	1	0	No	0		41	Yes	1	No	No	Yes	1	10.1	No	No	0	No	No			No	0	No	0	2.9	No	0	No	0	No	0	No	No	0	No	0	No
699	0699U	20092022		1	33	Marriage	Urban	1	Secondary	3	PettyTrader	3	5	4	Yes	1		35	No	0	No	No	No	0		No	Yes	1	No	No			No	0	No	0	3.6	No	0	No	0	No	0	No	No	0	Yes	1	Yes
700	0700U	20092022		1	35	Marriage	Urban	1	Secondary	3	PettyTrader	3	4	3	Yes	1		37	Yes	1	No	No	No	0		No	No	0	No	No			No	0	No	0	2.9	No	0	No	0	No	0	No	No	0	No	0	No
701	0701U	21092022	No	0	20	Marriage	Urban	1	Primary	2	Housewife	1	1	0	No	0		40	Yes	1	No	No	No	0		No	No	0	No	No			No	0	No	0	2.7	No	0	No	0	No	0	No	No	0	No	0	No
702	0702U	21092022	No	0	25	Marriage	Urban	1	Secondary	3	PettyTrader	3	1	0	No	0		38	No	0	No	No	No	0		No	No	0	No	No			No	0	No	0	3.3	No	0	No	0	No	0	No	No	0	No	0	No
703	0703U	21092022	No	0	23	Marriage	Urban	1	College	4	Employed	4	3	2	Yes	1		38	Yes	1	No	No	No	0		No	No	0	No	No			No	0	No	0	3.5	No	0	No	0	No	0	No	No	0	No	0	No
704	0704U	21092022		1	34	Single	Urban	1	Secondary	3	PettyTrader	3	3	2	Yes	1		38	No	0	No	No	No	0		Yes	No	0	No	Yes			No	0	No	0	3.7	No	0	No	0	No	0	No	No	0	No	0	No
705	0705U	21092022		1	37	Marriage	Urban	1	Secondary	3	Housewife	1	4	3	Yes	1		39	No	0	No	No	No	0		No	No	0	No	No			No	0	No	0	3	No	0	No	0	No	0	No	No	0	No	0	No
706	0706U	21092022		1	30	Marriage	Urban	1	Primary	2	PettyTrader	3	6	5	Yes	1		39	Yes	1	No	No	No	0		No	No	0	No	No			No	0	No	0	3	No	0	No	0	No	0	No	No	0	No	0	No
707	0707U	21092022		1	38	Marriage	Urban	1	Secondary	3	PettyTrader	3	7	6	Yes	1		38	No	0	No	No	No	0		No	Yes	1	Yes	No			No	0	No	0	3.6	No	0	No	0	No	0	No	No	0	No	0	No
708	0708U	21092022		1	35	Marriage	Urban	1	Secondary	3	PettyTrader	3	5	4	Yes	1		34	No	0	No	No	No	0		No	No	0	No	No			No	0	No	0	3.1	No	0	Yes	1	No	0	No	No	0	Yes	1	No
709	0709U	21092022	No	0	22	Single	Urban	1	Secondary	3	PettyTrader	3	1	0	No	0		38	No	0	No	No	No	0		No	No	0	No	No			No	0	No	0	2.8	No	0	No	0	No	0	No	No	0	No	0	No
710	0710U	21092022	No	0	27	Single	Urban	1	Primary	2	PettyTrader	3	2	1	Yes	1		37	No	0	No	No	No	0		Yes	No	0	No	No			No	0	No	0	2.6	No	0	No	0	No	0	No	No	0	No	0	No
711	0711U	21092022	No	0	27	Single	Urban	1	College	4	Employed	4	6	5	Yes	1		38	No	0	No	No	No	0		No	No	0	No	No			No	0	No	0	2.9	No	0	No	0	No	0	No	No	0	No	0	No
712	0712U	22092022	No	0	24	Marriage	Urban	1	Secondary	3	PettyTrader	3	1	0	No	0		38	No	0	No	No	No	0		No	No	0	Yes	No			No	0	No	0	3.3	No	0	No	0	No	0	No	No	0	No	0	No
713	0713U	22092022	No	0	28	Marriage	Urban	1	Primary	2	Housewife	1	3	2	Yes	1		40	Yes	1	No	No	No	0		Yes	No	0	No	No			No	0	No	0	3.6	No	0	No	0	No	0	No	No	0	No	0	No
714	0714U	22092022		1	33	Marriage	Urban	1	Secondary	3	Housewife	1	6	5	Yes	1		39	No	0	No	No	No	0		No	Yes	1	Yes	No			No	0	No	0	3.9	No	0	No	0	No	0	No	No	0	No	0	No
715	0715U	22092022		1	34	Marriage	Urban	1	Secondary	3	PettyTrader	3	4	2	Yes	1		39	No	0	No	No	No	0		No	No	0	No	No			No	0	No	0	3.2	No	0	No	0	No	0	No	No	0	No	0	No
716	0716U	22092022		1	33	Marriage	Urban	1	Secondary	3	PettyTrader	3	1	0	No	0		37	No	0	No	No	No	0		No	No	0	Yes	No			No	0	No	0	3.4	No	0	No	0	No	0	No	No	0	No	0	No
717	0717U	22092022		1	33	Marriage	Urban	1	Secondary	3	PettyTrader	3	3	2	Yes	1		38	Yes	1	No	No	No	0		No	No	0	No	No			No	0	No	0	3.5	No	0	No	0	No	0	No	No	0	No	0	No
718	0718U	22092022		1	31	Single	Urban	1	Secondary	3	Housewife	1	1	0	No	0		35	No	0	No	No	No	0		No	No	0	No	Yes			No	0	No	0	3.5	No	0	No	0	No	0	No	No	0	Yes	1	No
719	0719U	22092022		1	32	Marriage	Urban	1	Primary	2	PettyTrader	3	3	2	Yes	1		37	No	0	No	No	No	0		No	No	0	No	No			Yes	1	Yes	1	3.4	No	0	No	0	No	0	No	No	0	No	0	No
720	0720U	23092022	No	0	29	Marriage	Urban	1	Secondary	3	PettyTrader	3	1	0	No	0		39	Yes	1	No	No	No	0		No	No	0	No	No			No	0	No	0	3.2	No	0	No	0	No	0	No	No	0	No	0	No
721	0721U	23092022	No	0	26	Marriage	Urban	1	College	4	Employed	4	1	0	No	0		38	No	0	No	No	No	0		Yes	No	0	No	No			No	0	No	0	3.1	No	0	No	0	No	0	No	No	0	No	0	No
722	0722U	23092022	No	0	21	Marriage	Urban	1	Secondary	3	PettyTrader	3	1	0	No	0		40	No	0	No	No	Yes	1	8.3	No	Yes	1	Yes	No			No	0	No	0	3.1	No	0	No	0	No	0	No	No	0	No	0	No
723	0723U	24092022		1	37	Marriage	Urban	1	Secondary	3	PettyTrader	3	7	6	Yes	1		38	No	0	No	No	No	0		No	No	0	No	No			No	0	No	0	3.5	No	0	No	0	No	0	No	No	0	No	0	No
724	0724U	24092022	No	0	24	Marriage	Urban	1	Primary	2	PettyTrader	3	3	2	Yes	1		39	Yes	1	No	No	No	0		No	No	0	No	No			No	0	No	0	3.4	No	0	No	0	No	0	No	No	0	No	0	No
725	0725U	24092022		1	31	Marriage	Urban	1	Secondary	3	PettyTrader	3	1	0	No	0		38	No	0	No	No	No	0		No	No	0	No	No			No	0	No	0	2.5	No	0	No	0	No	0	No	Yes	1	No	0	No
726	0726U	24092022		1	32	Marriage	Urban	1	College	4	PettyTrader	3	1	0	No	0		38	No	0	No	No	No	0		No	No	0	No	Yes			No	0	No	0	2.7	No	0	No	0	No	0	No	No	0	No	0	No
727	0727U	24092022		1	35	Marriage	Urban	1	Secondary	3	PettyTrader	3	4	3	Yes	1		35	No	0	No	No	No	0		No	Yes	1	No	No			No	0	No	0	2.8	No	0	No	0	No	0	No	No	0	No	0	No
728	0728U	24092022	No	0	21	Marriage	Urban	1	Secondary	3	Housewife	1	1	0	No	0		40	No	0	No	No	No	0		No	No	0	Yes	No			No	0	No	0	2.9	No	0	No	0	No	0	No	No	0	No	0	No
729	0729U	24092022		1	32	Marriage	Urban	1	Secondary	3	Housewife	1	3	2	Yes	1		38	Yes	1	No	No	No	0		No	Yes	1	No	No			No	0	No	0	2.6	No	0	No	0	No	0	No	No	0	No	0	No
730	0730U	24092022	No	0	24	Marriage	Urban	1	Secondary	3	PettyTrader	3	1	0	No	0		38	No	0	No	No	Yes	1	9.4	Yes	No	0	No	Yes			No	0	No	0	5	No	0	No	0	No	0	No	No	0	No	0	No
731	0731U	25092022		1	23	Single	Urban	1	Secondary	3	PettyTrader	3	1	0	No	0		41	No	0	No	No	No	0		No	No	0	No	No			No	0	No	0	4	No	0	No	0	No	0	No	No	0	No	0	No
732	0732U	25092022		1	32	Marriage	Urban	1	Secondary	3	PettyTrader	3	6	5	Yes	1			No	0	No	No	No	0		No	No	0	No	Yes			No	0	No	0	4.1	No	0	No	0	No	0	No	No	0	No	0	No
733	0733U	25092022		1	32	Marriage	Urban	1	Secondary	3	PettyTrader	3	3	2	Yes	1		33	No	0	No	No	No	0		No	Yes	1	No	No			No	0	No	0	2.6	No	0	No	0	No	0	No	No	0	Yes	1	No
734	0734U	25092022		1	39	Marriage	Urban	1	Primary	2	Housewife	1	6	5	Yes	1		40	Yes	1	No	No	No	0		No	No	0	No	No			No	0	No	0	3.7	No	0	No	0	No	0	No	No	0	No	0	No
735	0735U	25092022		1	36	Marriage	Urban	1	College	4	Employed	4	4	3	Yes	1		38	Yes	1	No	No	No	0		No	No	0	No	No			No	0	No	0	3.1	No	0	No	0	No	0	No	No	0	No	0	No
736	0736U	25092022	No	0	33	Marriage	Urban	1	Secondary	3	PettyTrader	3	6	5	Yes	1		39	Yes	1	No	No	Yes	1	9.4	Yes	No	0	No	No			No	0	No	0	2.4	No	0	No	0	No	0	No	No	0	No	0	No
737	0737U	25092022		1	23	Marriage	Urban	1	Secondary	3	PettyTrader	3	1	0	No	0		40	No	0	No	No	No	0		No	No	0	No	No			No	0	No	0	2.3	No	0	No	0	No	0	No	No	0	No	0	No
738	0738U	25092022		1	31	Marriage	Urban	1	Primary	2	PettyTrader	3	5	4	Yes	1		36	Yes	1	No	No	No	0		No	No	0	No	No			No	0	No	0	3.2	No	0	No	0	No	0	No	No	0	Yes	1	No
739	0739U	26092022	No	0	23	Marriage	Urban	1	Secondary	3	PettyTrader	3	1	0	No	0		35	No	0	No	No	No	0		No	Yes	1	No	No			No	0	No	0	2.3	Yes	1	No	0	No	0	No	Yes	1	No	0	No
740	0740U	26092022		1	32	Marriage	Urban	1	Secondary	3	PettyTrader	3	3	2	Yes	1		39	No	0	No	No	No	0		Yes	No	0	No	No			No	0	No	0	3.6	No	0	No	0	No	0	No	No	0	No	0	No
741	0741U	26092022	No	0	24	Single	Urban	1	College	4	PettyTrader	3	2	1	Yes	1		41	No	0	No	No	No	0		No	No	0	No	No			No	0	No	0	3.9	No	0	No	0	No	0	No	No	0	No	0	No
742	0742U	26092022	No	0	22	Marriage	Urban	1	College	4	Employed	4	1	0	No	0		41	Yes	1	No	No	No	0		No	No	0	No	Yes			No	0	No	0	3.7	No	0	No	0	No	0	No	No	0	No	0	No
743	0743U	26092022		1	36	Marriage	Urban	1	Secondary	3	PettyTrader	3	3	2	Yes	1		38	No	0	No	No	No	0		No	No	0	Yes	Yes			No	0	No	0	3.2	No	0	No	0	No	0	No	No	0	No	0	No
744	0744U	26092022		1	30	Marriage	Urban	1	Secondary	3	PettyTrader	3	2	1	Yes	1		40	No	0	No	No	No	0		No	No	0	No	No			No	0	No	0	3.1	No	0	No	0	No	0	No	No	0	No	0	No
745	0745U	26092022		1	34	Marriage	Urban	1	Secondary	3	PettyTrader	3	3	2	Yes	1		38	Yes	1	No	No	Yes	1	10	No	No	0	No	No			No	0	No	0	3.1	No	0	No	0	No	0	No	No	0	No	0	No
746	0746U	26092022	No	0	29	Marriage	Urban	1	Secondary	3	PettyTrader	3	2	1	Yes	1		40	No	0	No	No	No	0		No	Yes	1	No	No			No	0	No	0	2.5	No	0	No	0	No	0	No	No	0	No	0	No
747	0747U	26092022		1	37	Marriage	Urban	1	Secondary	3	PettyTrader	3	4	3	Yes	1		34	No	0	No	No	No	0		No	No	0	No	No			No	0	No	0	2.9	No	0	No	0	No	0	No	No	0	No	0	No
748	0748U	27092022		1	33	Marriage	Urban	1	Secondary	3	PettyTrader	3	4	3	Yes	1		40	No	0	No	No	No	0		No	No	0	No	No			No	0	No	0	2.9	No	0	No	0	No	0	No	No	0	No	0	No
749	0749U	27092022	No	0	29	Marriage	Urban	1	Secondary	3	Housewife	1	2	1	Yes	1		41	Yes	1	No	No	No	0		Yes	No	0	No	No			No	0	No	0	2.4	Yes	1	No	0	No	0	No	No	0	No	0	No
750	0750U	27092022	No	0	21	Marriage	Urban	1	Secondary	3	PettyTrader	3	1	0	No	0		40	No	0	No	No	No	0		No	No	0	No	Yes			Yes	1	Yes	1	3.2	No	0	No	0	No	0	No	No	0	No	0	No
751	0751U	27092022	No	0	27	Marriage	Urban	1	Secondary	3	PettyTrader	3	2	1	Yes	1		38	No	0	No	No	No	0		No	Yes	1	No	No			No	0	No	0	3	No	0	No	0	No	0	No	No	0	No	0	No
752	0752U	27092022		1	32	Single	Urban	1	Secondary	3	PettyTrader	3	6	5	Yes	1		38	No	0	No	No	No	0		No	No	0	Yes	No			No	0	No	0	3	No	0	No	0	No	0	No	No	0	No	0	No
753	0753U	4112022	No	0	28	Marriage	Rural	0	Primary	2	Housewife	1	2	1	Yes	1		40	Yes	1	No	No	No	0		No	No	0	No	No			No	0	No	0	3	No	0	No	0	No	0	No	No	0	No	0	No
754	0754U	4112022		1	41	Marriage	Urban	1	Primary	2	Peasant	2	8	7	Yes	1		38	No	0	No	No	No	0		No	Yes	1	No	No			No	0	No	0	2	Yes	1	No	0	No	0	No	No	0	No	0	No
755	07555U	4112022	No	0	27	Marriage	Urban	1	Secondary	3	PettyTrader	3	2	1	Yes	1		36	No	0	No	No	No	0		No	No	0	No	No			No	0	No	0	3	No	0	No	0	No	0	No	No	0	No	0	No
756	0756U	4112022	No	0	28	Single	Urban	1	Secondary	3	PettyTrader	3	1	0	No	0		35	Yes	1	No	No	No	0		Yes	No	0	No	No			No	0	No	0	3.6	No	0	No	0	No	0	No	Yes	1	Yes	1	No
757	0757U	4112022		1	31	Marriage	Urban	1	Secondary	3	PettyTrader	3	3	2	Yes	1		38	Yes	1	No	No	Yes	1	8.9	No	Yes	1	No	No			No	0	No	0	3.2	No	0	No	0	No	0	No	No	0	No	0	No
758	0758U	4112022	No	0	27	Marriage	Urban	1	Secondary	3	PettyTrader	3	4	3	Yes	1		36	No	0	No	No	No	0		No	No	0	No	No			No	0	No	0	3.5	No	0	No	0	No	0	No	No	0	Yes	1	No
759	0759U	4112022	No	0	29	Marriage	Urban	1	Secondary	3	PettyTrader	3	2	1	Yes	1		38	No	0	No	No	No	0		No	No	0	No	No			No	0	No	0	3.6	No	0	No	0	No	0	No	No	0	No	0	No
760	0760U	4112022	No	0	25	Marriage	Urban	1	Secondary	3	PettyTrader	3	1	0	No	0		38	No	0	No	No	No	0		No	No	0	No	Yes			No	0	No	0	3.4	No	0	No	0	No	0	No	No	0	No	0	No
761	0761U	4112022		1	31	Marriage	Rural	0	Secondary	3	PettyTrader	3	3	2	Yes	1		39	Yes	1	No	No	No	0		No	No	0	Yes	No			No	0	No	0	2.3	No	0	No	0	No	0	No	No	0	No	0	No
762	0762U	4112022		1	34	Marriage	Urban	1	Secondary	3	PettyTrader	3	2	1	Yes	1		38	No	0	No	No	No	0		Yes	No	0	No	No			No	0	No	0	3.2	No	0	No	0	No	0	No	No	0	No	0	No
763	0763U	5112022	No	0	24	Marriage	Urban	1	College	4	PettyTrader	3	2	1	Yes	1		41	No	0	No	No	No	0		No	Yes	1	No	No			No	0	No	0	2.3	No	0	No	0	No	0	No	No	0	No	0	No
764	0764U	5112022		1	30	Marriage	Urban	1	Secondary	3	PettyTrader	3	4	3	Yes	1		39	No	0	No	No	No	0		No	No	0	No	Yes			Yes	1	Yes	1	3.6	No	0	No	0	No	0	No	No	0	No	0	No
765	0765U	5112022		1	34	Marriage	Urban	1	Secondary	3	PettyTrader	3	4	3	Yes	1		35	Yes	1	No	No	No	0		No	No	0	No	No			No	0	Yes	1	3.9	No	0	No	0	No	0	No	No	0	No	0	No
766	0766U	5112022		1	30	Marriage	Urban	1	Primary	2	PettyTrader	3	1	0	No	0		41	No	0	No	No	No	0		No	No	0	No	No			No	0	No	0	3.7	No	0	No	0	No	0	No	No	0	No	0	No
767	0767U	5112022	No	0	23	Marriage	Urban	1	Secondary	3	PettyTrader	3	2	1	Yes	1		39	No	0	No	No	No	0		No	No	0	No	No			No	0	No	0	3.2	No	0	No	0	No	0	No	No	0	No	0	No
768	0768U	5112022		1	38	Marriage	Urban	1	Secondary	3	PettyTrader	3	7	6	Yes	1		31	No	0	No	No	Yes	1	8.9	No	Yes	1	No	No			No	0	No	0	3.1	No	0	No	0	No	0	No	No	0	No	0	Yes
769	0769U	5112022	No	0	26	Marriage	Urban	1	Secondary	3	PettyTrader	3	5	4	Yes	1		39	No	0	No	No	No	0		No	No	0	No	No			No	0	No	0	3.1	No	0	No	0	No	0	No	No	0	No	0	No
770	0770U	5112022		1	30	Marriage	Urban	1	Secondary	3	PettyTrader	3	3	2	Yes	1		39	Yes	1	No	No	No	0		Yes	No	0	No	No			No	0	No	0	2.5	No	0	No	0	No	0	No	No	0	No	0	No
771	0771U	5112022	No	0	27	Marriage	Urban	1	Primary	2	PettyTrader	3	2	1	Yes	1		40	No	0	No	No	No	0		No	Yes	1	No	No			No	0	No	0	2.9	No	0	No	0	No	0	No	Yes	1	No	0	No
772	0772U	5112022		1	30	Marriage	Urban	1	Secondary	3	PettyTrader	3	1	0	No	0		39	No	0	No	No	No	0		No	No	0	Yes	Yes			No	0	No	0	2.9	No	0	No	0	No	0	No	No	0	No	0	No
773	0773U	5112022	No	0	22	Marriage	Urban	1	Secondary	3	PettyTrader	3	1	0	No	0		41	Yes	1	No	No	No	0		No	No	0	No	No			No	0	No	0	2.4	Yes	1	No	0	No	0	No	No	0	No	0	No
774	0774U	5112022		1	30	Marriage	Urban	1	Primary	2	PettyTrader	3	2	1	Yes	1		41	No	0	No	No	No	0		No	No	0	No	No			No	0	No	0	3.2	No	0	No	0	No	0	No	No	0	No	0	No
775	0775U	5112022	No	0	25	Single	Urban	1	Secondary	3	PettyTrader	3	1	0	No	0		40	No	0	No	No	No	0		No	No	0	No	No			No	0	No	0	3	No	0	No	0	No	0	No	No	0	No	0	No
776	0776U	5112022		1	37	Marriage	Urban	1	College	4	PettyTrader	3	2	1	Yes	1		39	No	0	No	No	No	0		No	No	0	No	No			No	0	No	0	3	No	0	No	0	No	0	No	No	0	No	0	No
777	0777U	5112022		1	34	Marriage	Urban	1	Secondary	3	PettyTrader	3	6	6	Yes	1		38	No	0	No	No	No	0		No	No	0	Yes	No			No	0	No	0	3	No	0	No	0	No	0	No	No	0	Yes	1	No
778	0778U	5112022		1	33	Marriage	Rural	0	Secondary	3	PettyTrader	3	2	5	Yes	1		36	No	0	No	No	No	0		Yes	No	0	No	No			No	0	No	0	2	Yes	1	No	0	No	0	No	No	0	No	0	No
779	0779U	6112022	No	0	22	Marriage	Rural	0	Primary	2	Housewife	1	1	0	No	0		40	No	0	No	No	No	0		No	No	0	No	No			No	0	No	0	3	No	0	No	0	No	0	No	No	0	No	0	No
780	0780U	7112022	No	0	20	Single	Urban	1	Secondary	3	PettyTrader	3	1	0	No	0		41	Yes	1	No	No	No	0		No	No	0	No	Yes			No	0	No	0	3.6	No	0	No	0	No	0	No	No	0	No	0	No
781	0781U	7112022		1	33	Marriage	Urban	1	Secondary	3	PettyTrader	3	4	3	Yes	1		38	No	0	No	No	No	0		No	No	0	No	No			No	0	Yes	1	3.2	No	0	No	0	No	0	No	No	0	No	0	No
782	0782U	7112022		1	31	Marriage	Urban	1	Secondary	3	PettyTrader	3	4	3	Yes	1		38	No	0	No	No	No	0		No	No	0	No	No			No	0	No	0	3.3	No	0	No	0	No	0	No	No	0	No	0	No
783	0783U	7112022		1	30	Marriage	Urban	1	Primary	2	PettyTrader	3	3	2	Yes	1		38	No	0	No	No	No	0		No	No	0	Yes	No			No	0	No	0	3.2	No	0	No	0	No	0	No	No	0	No	0	No
784	0784U	7112022		1	30	Marriage	Urban	1	College	4	PettyTrader	3	1	0	No	0		39	Yes	1	No	No	No	0		No	No	0	No	Yes			No	0	No	0	3.1	No	0	No	0	No	0	No	No	0	No	0	No
785	0785U	7112022		1	33	Marriage	Urban	1	Secondary	3	PettyTrader	3	4	3	Yes	1		32	No	0	No	No	No	0		No	No	0	No	Yes			No	0	No	0	3.5	No	0	No	0	No	0	No	No	0	No	0	No
786	0786U	7112022	No	0	29	Marriage	Rural	0	Primary	2	PettyTrader	3	4	3	Yes	1		38	No	0	No	No	No	0		No	No	0	No	No			No	0	No	0	3.9	No	0	No	0	No	0	No	No	0	No	0	No
787	0787U	7112022	No	0	24	Marriage	Rural	0	Secondary	3	PettyTrader	3	4	3	Yes	1		39	No	0	No	No	No	0		Yes	No	0	No	No			No	0	No	0	3.5	No	0	No	0	No	0	No	No	0	No	0	No
788	0788U	7112022	No	0	25	Single	Urban	1	Secondary	3	PettyTrader	3	1	0	No	0		39	Yes	1	No	No	No	0		No	No	0	No	No			Yes	1	Yes	1	3.8	No	0	No	0	No	0	No	No	0	No	0	No
789	0789U	7112022		1	38	Single	Urban	1	Secondary	3	Housewife	1	1	0	No	0		37	No	0	No	No	No	0		No	Yes	1	No	Yes			No	0	No	0	3.7	No	0	No	0	No	0	No	No	0	No	0	No
790	0790U	7112022	No	0	27	Marriage	Urban	1	Secondary	3	PettyTrader	3	1	0	No	0		40	No	0	No	No	No	0		No	No	0	Yes	No			No	0	No	0	2.5	No	0	No	0	No	0	No	No	0	No	0	No
791	0791U	7112022	No	0	25	Marriage	Urban	1	Secondary	3	PettyTrader	3	1	0	No	0		38	No	0	No	No	No	0		No	No	0	No	No			No	0	No	0	2.9	No	0	No	0	No	0	No	No	0	No	0	No
792	0792U	8112022	No	0	27	Marriage	Urban	1	Primary	2	PettyTrader	3	3	2	Yes	1		29	No	0	No	No	No	0		Yes	No	0	No	No			No	0	No	0	3.6	No	0	No	0	No	0	No	No	0	No	0	Yes
793	0793U	8112022		1	32	Marriage	Urban	1	Secondary	3	PettyTrader	3	6	5	Yes	1		36	Yes	1	No	No	No	0		No	No	0	No	No			No	0	No	0	2.9	No	0	No	0	No	0	No	No	0	No	0	No
794	0794U	8112022		1	34	Marriage	Urban	1	College	4	Employed	4	6	5	Yes	1		38	No	0	No	No	No	0		No	No	0	No	No			No	0	No	0	2.7	No	0	No	0	No	0	No	No	0	No	0	No
795	0795U	8112022	No	0	26	Marriage	Urban	1	Secondary	3	PettyTrader	3	1	0	No	0		38	Yes	1	No	No	No	0		No	No	0	No	Yes			No	0	No	0	3.3	No	0	No	0	No	0	No	No	0	No	0	No
796	0796U	8112022		1	34	Marriage	Urban	1	Secondary	3	PettyTrader	3	3	2	Yes	1		38	No	0	No	No	No	0		No	No	0	No	No			No	0	Yes	1	3.5	No	0	No	0	No	0	No	No	0	No	0	No
797	0797U	8112022	No	0	26	Marriage	Urban	1	Primary	2	PettyTrader	3	2	1	Yes	1		38	Yes	1	No	No	No	0		No	Yes	1	Yes	No			No	0	No	0	3.7	No	0	No	0	No	0	No	No	0	No	0	No
798	0798U	8112022	No	0	24	Marriage	Rural	0	Secondary	3	Housewife	1	3	2	Yes	1		38	No	0	No	No	No	0		No	No	0	No	No			No	0	No	0	3	No	0	No	0	No	0	No	No	0	No	0	No
799	0799U	8112022	No	0	22	Marriage	Urban	1	Secondary	3	PettyTrader	3	1	0	No	0		39	No	0	No	No	Yes	1	9.8	Yes	No	0	No	No			No	0	No	0	3	No	0	No	0	No	0	No	No	0	No	0	No
800	0800U	8112022	No	0	24	Marriage	Urban	1	Secondary	3	PettyTrader	3	2	1	Yes	1		38	No	0	No	No	Yes	1	8.7	No	No	0	No	No			No	0	No	0	3.6	No	0	No	0	No	0	No	No	0	No	0	No
801	0801U	8112022		1	38	Marriage	Urban	1	Primary	2	PettyTrader	3	5	4	Yes	1		41	No	0	No	No	No	0		No	No	0	No	No			No	0	No	0	3.1	No	0	No	0	No	0	No	No	0	No	0	No
802	0802U	8112022		1	40	Marriage	Urban	1	College	4	PettyTrader	3	6	5	Yes	1		36	No	0	No	No	No	0		No	No	0	No	No			No	0	No	0	2.8	No	0	No	0	No	0	No	No	0	No	0	No
803	0803U	10112022		1	31	Marriage	Urban	1	Secondary	3	PettyTrader	3	2	1	Yes	1		38	Yes	1	No	No	No	0		No	No	0	Yes	No			No	0	No	0	2.6	No	0	No	0	No	0	No	No	0	No	0	Yes
804	0804U	10112022		1	33	Marriage	Urban	1	Primary	2	PettyTrader	3	2	1	Yes	1		35	No	0	No	No	No	0		No	No	0	No	Yes			No	0	No	0	2.9	No	0	No	0	No	0	No	No	0	No	0	Yes
805	0805U	10112022		1	32	Marriage	Urban	1	Secondary	3	Housewife	1	2	1	Yes	1		38	No	0	No	No	No	0		No	No	0	No	No			No	0	No	0	3.3	No	0	No	0	No	0	No	No	0	No	0	Yes
806	0806U	10112022		1	38	Marriage	Urban	1	Secondary	3	PettyTrader	3	7	6	Yes	1		38	No	0	No	No	No	0		Yes	No	0	No	No			No	0	No	0	3.6	No	0	No	0	No	0	No	No	0	No	0	No
807	0807U	10112022		1	30	Marriage	Urban	1	Secondary	3	PettyTrader	3	2	1	Yes	1		36	No	0	No	No	No	0		No	No	0	No	No			No	0	No	0	3.9	No	0	No	0	No	0	No	No	0	No	0	No
808	0808U	10112022		1	34	Marriage	Urban	1	Secondary	3	PettyTrader	3	4	3	Yes	1		39	Yes	1	No	No	No	0		No	No	0	No	No			No	0	No	0	3.2	No	0	No	0	No	0	No	No	0	No	0	No
809	0809U	10112022		1	30	Marriage	Urban	1	Secondary	3	PettyTrader	3	3	2	Yes	1		38	No	0	No	No	No	0		No	No	0	No	No			No	0	No	0	3.4	No	0	No	0	No	0	No	No	0	No	0	No
810	0810U	10112022		1	33	Marriage	Urban	1	Primary	2	PettyTrader	3	3	2	Yes	1		38	No	0	No	No	No	0		No	No	0	Yes	No			No	0	No	0	3.5	No	0	No	0	No	0	No	No	0	No	0	No
811	0811U	10112022		1	32	Marriage	Urban	1	Secondary	3	Housewife	1	6	5	Yes	1		39	Yes	1	No	No	Yes	1	9.8	No	Yes	1	No	No			No	0	No	0	3.5	No	0	No	0	No	0	No	Yes	1	No	0	No
812	0812U	10112022		1	40	Marriage	Urban	1	College	4	PettyTrader	3	8	7	Yes	1		40	No	0	No	No	No	0		No	No	0	No	No			No	0	No	0	3.4	No	0	No	0	No	0	Yes	No	0	No	0	No
813	0813U	10112022	No	0	27	Marriage	Urban	1	Secondary	3	PettyTrader	3	3	2	Yes	1		40	Yes	1	No	No	Yes	1	8.9	No	No	0	Yes	No			No	0	No	0	3.2	No	0	Yes	1	No	0	No	No	0	No	0	No
814	0814U	10112022	No	0	27	Single	Urban	1	Secondary	3	PettyTrader	3	1	0	No	0		40	Yes	1	No	No	No	0		Yes	Yes	1	No	No			No	0	No	0	3.1	No	0	No	0	No	0	No	No	0	No	0	No
815	0815U	10112022	No	0	24	Marriage	Urban	1	Primary	2	Housewife	1	4	3	Yes	1		35	No	0	No	No	No	0		No	No	0	No	Yes			No	0	No	0	3.1	No	0	No	0	No	0	No	No	0	Yes	1	No
816	0816U	10112022		1	36	Marriage	Urban	1	Secondary	3	PettyTrader	3	3	2	Yes	1		38	No	0	No	No	No	0		No	No	0	No	No			No	0	No	0	3.5	No	0	No	0	No	0	No	No	0	No	0	No
817	0817U	10112022		1	35	Marriage	Urban	1	Secondary	3	PettyTrader	3	4	3	Yes	1		37	Yes	1	No	No	No	0		No	No	0	No	No			No	0	No	0	3.4	No	0	No	0	No	0	No	No	0	No	0	No
818	0818U	10112022	No	0	21	Single	Urban	1	Secondary	3	PettyTrader	3	1	0	No	0		37	No	0	No	No	No	0		No	No	0	Yes	No			No	0	No	0	2.5	No	0	No	0	No	0	No	No	0	No	0	No
819	0819U	10112022	No	0	27	Marriage	Urban	1	Primary	2	PettyTrader	3	4	3	Yes	1		38	No	0	No	No	No	0		Yes	No	0	No	No			No	0	No	0	2.7	No	0	No	0	No	0	No	No	0	No	0	No
820	0820U	10112022	No	0	18	Marriage	Urban	1	College	4	PettyTrader	3	1	0	No	0		37	Yes	1	No	No	No	0		No	No	0	No	No			No	0	No	0	2.8	No	0	No	0	No	0	No	No	0	No	0	No
821	0821U	10112022	No	0	23	Marriage	Urban	1	Secondary	3	Housewife	1	1	0	No	0		39	No	0	No	No	Yes	1	8	No	Yes	1	No	No			No	0	No	0	2.9	No	0	No	0	No	0	No	No	0	No	0	Yes
822	0822U	10112022		1	33	Marriage	Urban	1	Primary	2	PettyTrader	3	3	2	Yes	1		41	No	0	No	No	No	0		Yes	No	0	No	No			No	0	No	0	2.6	No	0	No	0	No	0	No	No	0	No	0	No
823	0823U	10112022		1	38	Marriage	Urban	1	Secondary	3	PettyTrader	3	2	1	Yes	1		40	No	0	No	No	No	0		No	No	0	Yes	No			No	0	No	0	2.4	Yes	1	No	0	No	0	No	No	0	No	0	No
824	0824U	10112022		1	41	Marriage	Urban	1	Secondary	3	PettyTrader	3	5	4	Yes	1		38	No	0	No	No	No	0		No	No	0	No	No			No	0	No	0	2.5	No	0	No	0	No	0	No	No	0	No	0	No
825	0825U	14112022	No	0	25	Marriage	Urban	1	Secondary	3	PettyTrader	3	1	0	No	0		37	Yes	1	No	No	No	0		No	No	0	No	No			No	0	Yes	1	3.5	No	0	No	0	No	0	Yes	No	0	No	0	No
826	0826U	14112022	No	0	28	Marriage	Urban	1	Secondary	3	PettyTrader	3	2	1	Yes	1		40	No	0	No	No	No	0		No	No	0	No	Yes			No	0	No	0	3.1	No	0	No	0	No	0	No	No	0	No	0	No
827	0827U	14112022	No	0	25	Marriage	Rural	0	Secondary	3	PettyTrader	3	2	1	Yes	1		41	No	0	No	No	No	0		No	Yes	1	No	No			No	0	No	0	2.5	No	0	No	0	No	0	No	No	0	No	0	No
828	0828U	14112022	No	0	28	Marriage	Urban	1	Primary	2	PettyTrader	3	2	1	Yes	1		40	No	0	No	No	No	0		No	No	0	No	No			Yes	1	Yes	1	2.6	No	0	No	0	No	0	No	No	0	No	0	No
829	0829U	14112022		1	38	Marriage	Urban	1	Secondary	3	PettyTrader	3	4	3	Yes	1		42	Yes	1	No	No	No	0		Yes	No	0	Yes	No			No	0	No	0	2.8	No	0	No	0	No	0	No	No	0	No	0	No
830	0830U	14112022	No	0	29	Marriage	Urban	1	College	4	PettyTrader	3	3	2	Yes	1		36	No	0	No	No	No	0		No	Yes	1	No	No			Yes	1	Yes	1	3.7	No	0	No	0	No	0	No	No	0	Yes	1	No
831	0831U	14112022	No	0	25	Marriage	Urban	1	Secondary	3	PettyTrader	3	2	1	Yes	1		39	No	0	No	No	No	0		No	No	0	No	Yes			No	0	No	0	3.6	No	0	No	0	No	0	No	No	0	No	0	No
832	0832U	14112022	No	0	25	Single	Urban	1	Secondary	3	PettyTrader	3	1	0	No	0		38	Yes	1	No	No	No	0		No	No	0	No	No			No	0	No	0	3.1	No	0	No	0	No	0	No	No	0	No	0	No
833	0833U	14112022		1	35	Marriage	Urban	1	Primary	2	PettyTrader	3	4	3	Yes	1		39	No	0	No	No	Yes	1	9	Yes	No	0	No	No			No	0	No	0	3.2	No	0	No	0	No	0	No	No	0	No	0	No
834	0834U	14112022		1	35	Marriage	Urban	1	Secondary	3	Housewife	1	4	3	Yes	1		37	Yes	1	No	No	No	0		No	Yes	1	No	No			No	0	No	0	3	No	0	No	0	No	0	No	No	0	No	0	No
835	0835U	14112022	No	0	28	Marriage	Urban	1	Secondary	3	Housewife	1	2	1	Yes	1		39	No	0	No	No	No	0		No	No	0	No	No			No	0	No	0	3	No	0	No	0	No	0	No	No	0	No	0	No
836	0836U	14112022	No	0	23	Single	Urban	1	Secondary	3	PettyTrader	3	1	0	No	0		40	No	0	No	No	No	0		No	No	0	No	No			No	0	No	0	3	No	0	No	0	No	0	No	No	0	No	0	No
837	0837U	14112022	No	0	28	Marriage	Urban	1	Secondary	3	PettyTrader	3	5	4	Yes	1		38	No	0	No	No	Yes	1	10	No	Yes	1	Yes	No			No	0	No	0	2	Yes	1	No	0	No	0	No	No	0	No	0	No
838	0838U	14112022	No	0	26	Marriage	Urban	1	Secondary	3	PettyTrader	3	2	1	Yes	1		40	No	0	No	No	No	0		No	No	0	No	No			No	0	No	0	3	No	0	No	0	No	0	No	No	0	No	0	No
839	0839U	14112022		1	35	Marriage	Rural	0	Primary	2	PettyTrader	3	3	2	Yes	1		38	No	0	No	No	No	0		No	No	0	No	Yes			No	0	No	0	3.6	No	0	No	0	No	0	No	No	0	No	0	No
840	0840U	15112022		1	31	Marriage	Urban	1	College	4	Employed	4	3	2	Yes	1		38	Yes	1	No	No	No	0		No	No	0	No	Yes			No	0	No	0	3.2	No	0	No	0	Yes	1	Yes	No	0	No	0	No
841	0841U	15112022	No	0	28	Marriage	Urban	1	Secondary	3	Housewife	1	3	2	Yes	1		37	No	0	No	No	No	0		Yes	No	0	No	No			No	0	No	0	3.5	No	0	No	0	No	0	No	No	0	No	0	No
842	0842U	15112022		1	41	Marriage	Urban	1	Primary	2	PettyTrader	3	3	2	Yes	1		39	Yes	1	No	No	No	0		No	No	0	Yes	No			No	0	No	0	3.6	No	0	No	0	No	0	No	No	0	No	0	No
843	0843U	15112022		1	36	Marriage	Urban	1	Secondary	3	PettyTrader	3	2	1	Yes	1		39	No	0	No	No	No	0		No	No	0	No	No			No	0	No	0	3.4	No	0	No	0	No	0	No	No	0	No	0	No
844	0844U	15112022	No	0	22	Marriage	Urban	1	Secondary	3	PettyTrader	3	1	0	No	0		38	No	0	No	No	No	0		No	No	0	No	Yes			No	0	Yes	1	3.9	No	0	No	0	No	0	No	No	0	No	0	No
845	0845U	15112022	No	0	19	Marriage	Urban	1	Secondary	3	PettyTrader	3	1	0	No	0		37	No	0	No	No	No	0		No	No	0	No	No			No	0	No	0	4	No	0	No	0	No	0	No	No	0	No	0	No
846	0846U	15112022		1	30	Single	Urban	1	Secondary	3	PettyTrader	3	1	0	No	0		38	Yes	1	No	No	No	0		Yes	No	0	No	No			No	0	No	0	2.1	Yes	1	No	0	No	0	No	No	0	No	0	No
847	0847U	15112022		1	42	Marriage	Urban	1	Secondary	3	Housewife	1	4	3	Yes	1		37	No	0	No	No	No	0		No	Yes	1	No	No			No	0	No	0	2.5	No	0	No	0	No	0	No	No	0	No	0	No
848	0848U	15112022	No	0	24	Marriage	Rural	0	Primary	2	PettyTrader	3	1	0	No	0		389	No	0	No	No	No	0		No	No	0	No	No			No	0	No	0	2.3	Yes	1	No	0	No	0	No	No	0	No	0	No
849	0849U	15112022	No	0	25	Marriage	Urban	1	Secondary	3	PettyTrader	3	5	4	Yes	1		39	No	0	No	No	No	0		No	No	0	Yes	No			No	0	No	0	3.2	No	0	No	0	No	0	No	No	0	No	0	No
850	0850U	15112022	No	0	22	Marriage	Urban	1	College	4	Employed	4	1	0	No	0		40	No	0	No	No	No	0		No	No	0	No	No			No	0	No	0	3.5	No	0	No	0	No	0	No	No	0	No	0	No
851	0851U	15112022	No	0	25	Marriage	Urban	1	Secondary	3	PettyTrader	3	1	0	No	0		41	Yes	1	No	No	No	0		No	No	0	No	No			No	0	No	0	2.6	No	0	No	0	No	0	No	No	0	No	0	No
852	0852U	15112022	No	0	24	Marriage	Urban	1	Secondary	3	PettyTrader	3	3	2	Yes	1		40	No	0	No	No	No	0		Yes	No	0	No	No			No	0	No	0	2.8	No	0	No	0	No	0	No	No	0	No	0	No
853	0853U	15112022	No	0	21	Marriage	Urban	1	Primary	2	PettyTrader	3	1	0	No	0		38	No	0	No	No	No	0		No	No	0	No	Yes			No	0	No	0	3.8	No	0	No	0	No	0	No	No	0	No	0	No
854	0854U	15112022	No	0	25	Marriage	Urban	1	Secondary	3	PettyTrader	3	1	0	No	0		40	Yes	1	No	No	Yes	1	9.5	No	No	0	No	No			No	0	No	0	2.7	No	0	No	0	No	0	No	No	0	No	0	No
855	0855U	15112022	No	0	24	Marriage	Urban	1	Secondary	3	PettyTrader	3	2	1	Yes	1		38	No	0	No	No	No	0		No	No	0	No	No			No	0	No	0	3.5	No	0	No	0	No	0	No	No	0	No	0	No
856	0856U	16112022		1	30	Marriage	Urban	1	Secondary	3	PettyTrader	3	3	2	Yes	1		40	No	0	No	No	No	0		Yes	No	0	No	No			No	0	No	0	2.6	No	0	No	0	No	0	No	No	0	No	0	No
857	0857U	16112022	No	0	24	Marriage	Urban	1	Secondary	3	PettyTrader	3	2	1	Yes	1		37	No	0	No	No	No	0		No	No	0	No	No			No	0	Yes	1	3.8	No	0	No	0	No	0	Yes	No	0	No	0	No
858	0858U	16112022	No	0	26	Marriage	Urban	1	Secondary	3	Housewife	1	1	0	No	0		40	Yes	1	No	No	No	0		No	No	0	Yes	No			No	0	No	0	3.6	No	0	No	0	No	0	No	No	0	No	0	No
859	0859U	16112022	No	0	25	Marriage	Urban	1	Secondary	3	PettyTrader	3	2	1	Yes	1		42	No	0	No	No	Yes	1	10.1	No	No	0	No	No			No	0	No	0	2.6	No	0	No	0	No	0	No	No	0	No	0	No
860	0860U	16112022	Yes	1	34	Marriage	Urban	1	Primary	2	PettyTrader	3	5	4	Yes	1		38	No	0	No	No	No	0		No	No	0	No	No			No	0	No	0	3.9	No	0	No	0	No	0	No	No	0	No	0	No
861	0861U	16112022		1	36	Marriage	Urban	1	College	4	Employed	4	7	6	Yes	1		40	No	0	No	No	No	0		No	Yes	1	Yes	No			No	0	No	0	3.5	No	0	No	0	No	0	No	No	0	No	0	No
862	0862U	16112022		1	31	Marriage	Urban	1	Secondary	3	PettyTrader	3	3	2	Yes	1		38	Yes	1	No	No	No	0		Yes	No	0	No	Yes			No	0	No	0	3.4	No	0	No	0	Yes	1	No	No	0	No	0	No
863	0863U	16112022		1	37	Marriage	Urban	1	Primary	2	PettyTrader	3	3	2	Yes	1		39	No	0	No	No	No	0		No	No	0	Yes	No			Yes	1	Yes	1	3.2	No	0	No	0	No	0	No	No	0	No	0	No
864	0864U	16112022	No	0	20	Marriage	Urban	1	Secondary	3	PettyTrader	3	2	1	Yes	1		40	No	0	No	No	No	0		No	No	0	No	No			No	0	No	0	3	No	0	No	0	No	0	No	No	0	No	0	No
865	0865U	17112022	No	0	25	Marriage	Urban	1	Secondary	3	Housewife	1	3	2	Yes	1		38	Yes	1	No	No	No	0		Yes	No	0	No	No			No	0	No	0	3	No	0	No	0	No	0	No	No	0	No	0	No
866	0866U	17112022	No	0	29	Marriage	Urban	1	Secondary	3	PettyTrader	3	2	1	Yes	1		39	No	0	No	No	No	0		No	No	0	No	No			No	0	No	0	3	No	0	No	0	No	0	No	No	0	No	0	No
867	0867U	17112022	No	0	20	Single	Urban	1	Secondary	3	PettyTrader	3	1	0	No	0		38	No	0	No	No	No	0		No	No	0	No	No			No	0	No	0	3	No	0	No	0	No	0	No	No	0	No	0	No
868	0868U	17112022	No	0	24	Marriage	Urban	1	Secondary	3	PettyTrader	3	3	2	Yes	1		39	No	0	No	No	No	0		No	Yes	1	No	No			No	0	No	0	3.5	No	0	No	0	No	0	No	No	0	No	0	No
869	0869U	17112022	No	0	24	Marriage	Urban	1	Primary	2	PettyTrader	3	1	0	No	0		38	Yes	1	No	No	No	0		No	No	0	No	Yes			No	0	No	0	3.4	No	0	No	0	No	0	No	No	0	No	0	No
870	0870U	17112022	No	0	25	Marriage	Urban	1	Secondary	3	PettyTrader	3	1	0	No	0		37	No	0	No	No	No	0		No	Yes	1	No	No			No	0	No	0	2.5	No	0	No	0	No	0	No	No	0	No	0	No
871	0871U	17112022	No	0	28	Marriage	Urban	1	College	4	Employed	4	2	1	Yes	1		35	No	0	No	No	No	0		No	No	0	No	No			No	0	No	0	2.7	No	0	No	0	No	0	No	Yes	1	Yes	1	No
872	0872U	17112022		1	30	Marriage	Urban	1	Secondary	3	PettyTrader	3	1	0	No	0		39	Yes	1	No	No	Yes	1	9.4	Yes	Yes	1	No	No			No	0	No	0	2.8	No	0	No	0	No	0	No	No	0	No	0	No
873	0873U	17112022	No	0	20	Single	Urban	1	Secondary	3	PettyTrader	3	1	0	No	0		39	No	0	No	No	No	0		No	Yes	1	No	No			No	0	No	0	2.9	No	0	No	0	No	0	No	No	0	No	0	No
874	0874U	17112022	No	0	24	Marriage	Urban	1	Secondary	3	PettyTrader	3	10	9	Yes	1		39	Yes	1	No	No	No	0		No	No	0	Yes	No			No	0	No	0	2.6	No	0	No	0	No	0	No	No	0	No	0	No
875	0875U	17112022	No	0	28	Marriage	Urban	1	Secondary	3	PettyTrader	3	4	3	Yes	1		38	No	0	No	No	No	0		No	No	0	No	No			No	0	No	0	2.4	No	0	No	0	No	0	No	No	0	No	0	No
876	0876U	19112022	No	0	26	Marriage	Urban	1	Primary	2	PettyTrader	3	3	2	Yes	1		37	No	0	No	No	Yes	1	8.7	No	Yes	1	No	No			No	0	No	0	2.5	No	0	No	0	No	0	No	No	0	No	0	No
877	0877U	19112022		1	31	Marriage	Rural	0	Primary	2	PettyTrader	3	2	1	Yes	1		38	Yes	1	No	No	No	0		No	No	0	No	Yes			No	0	No	0	3.5	No	0	No	0	No	0	No	No	0	No	0	No
878	0878U	19112022		1		Marriage	Urban	1	Secondary	3	PettyTrader	3	1	0	No	0		37	No	0	No	No	No	0		No	No	0	No	No			Yes	1	Yes	1	3.1	No	0	No	0	No	0	Yes	No	0	No	0	No
879	0879U	19112022	No	0	27	Marriage	Urban	1	Secondary	3	PettyTrader	3	1	0	No	0		38	No	0	No	No	No	0		Yes	No	0	No	No			No	0	No	0	2.5	No	0	No	0	No	0	No	No	0	No	0	No
880	0880U	19112022	No	0	26	Marriage	Urban	1	Secondary	3	PettyTrader	3	1	0	No	0		36	Yes	1	No	No	No	0		No	No	0	No	No			No	0	No	0	2.6	No	0	No	0	No	0	No	No	0	Yes	1	No
881	0881U	19112022		1	31	Marriage	Rural	0	Secondary	3	PettyTrader	3	4	3	Yes	1		38	No	0	No	No	Yes	1	8.8	No	Yes	1	No	No			No	0	No	0	2.8	No	0	No	0	No	0	No	No	0	No	0	No
882	0882U	19112022	No	0	22	Marriage	Urban	1	Secondary	3	PettyTrader	3	3	2	Yes	1		39	No	0	No	No	No	0		No	No	0	No	No			No	0	No	0	3.7	No	0	No	0	No	0	No	No	0	No	0	No
883	0883U	19112022	No	0	17	Single	Urban	1	Secondary	3	PettyTrader	3	1	0	No	0		40	Yes	1	No	No	No	0		No	No	0	No	No			No	0	No	0	3.6	No	0	No	0	No	0	No	No	0	No	0	Yes
884	0884U	19112022		1	32	Marriage	Urban	1	Secondary	3	PettyTrader	3	5	4	Yes	1		38	No	0	No	No	No	0		No	Yes	1	Yes	No			No	0	Yes	1	3.1	No	0	No	0	No	0	No	No	0	No	0	No
885	0885U	19112022	No	0	24	Marriage	Urban	1	Secondary	3	PettyTrader	3	1	0	No	0		37	No	0	No	No	No	0		No	No	0	No	No			No	0	No	0	3.2	No	0	No	0	No	0	No	No	0	No	0	No
886	0886U	19112022		1	36	Marriage	Urban	1	College	4	Employed	4	1	0	No	0		37	No	0	No	No	No	0		Yes	No	0	No	Yes			No	0	No	0	3	No	0	No	0	No	0	No	No	0	No	0	No
887	0887U	22112022		1	30	Marriage	Urban	1	Secondary	3	PettyTrader	3	4	3	Yes	1		37	No	0	No	No	No	0		No	No	0	No	No			No	0	No	0	3	No	0	No	0	No	0	No	No	0	No	0	No
888	0888U	22112022		1	34	Marriage	Urban	1	Secondary	3	PettyTrader	3	4	3	Yes	1		38	No	0	No	No	No	0		No	No	0	No	No			No	0	No	0	3	No	0	No	0	No	0	No	Yes	1	No	0	No
889	0889U	22112022	No	0	20	Marriage	Urban	1	Primary	2	PettyTrader	3	1	0	No	0		36	Yes	1	No	No	No	0		No	Yes	1	No	No			No	0	No	0	2	Yes	1	No	0	No	0	No	No	0	Yes	1	No
890	0890U	22112022		1	33	Marriage	Urban	1	Secondary	3	PettyTrader	3	2	1	Yes	1		38	No	0	No	No	Yes	1	9.1	Yes	No	0	No	No			No	0	No	0	3	No	0	No	0	No	0	No	No	0	No	0	No
891	0891U	22112022	No	0	24	Marriage	Rural	0	Secondary	3	PettyTrader	3	2	1	Yes	1		39	Yes	1	No	No	No	0		No	Yes	1	No	No			No	0	No	0	3.6	No	0	No	0	No	0	No	No	0	No	0	No
892	0892U	22112022	No	0	28	Marriage	Urban	1	Secondary	3	PettyTrader	3	4	3	Yes	1		38	No	0	No	No	No	0	Yes	No	No	0	No	No			No	0	No	0	3.2	No	0	No	0	No	0	No	No	0	No	0	Yes
893	0893U	22112022	No	0	29	Single	Urban	1	Secondary	3	Employed	4	1	0	No	0		38	No	0	No	No	No	0		No	No	0	Yes	No			Yes	1	Yes	1	3.5	No	0	No	0	No	0	No	No	0	No	0	No
894	0894U	22112022	No	0	26	Marriage	Urban	1	Primary	2	PettyTrader	3	3	2	Yes	1		39	No	0	No	No	No	0		Yes	No	0	No	No			No	0	No	0	3.6	No	0	No	0	No	0	No	No	0	No	0	No
895	0895U	22112022		1	33	Marriage	Urban	1	Secondary	3	PettyTrader	3	3	2	Yes	1		40	Yes	1	No	No	Yes	1	9.7	No	No	0	No	Yes			No	0	No	0	3.4	No	0	No	0	No	0	No	No	0	No	0	No
896	0896U	22112022	No	0	24	Marriage	Urban	1	Secondary	3	PettyTrader	3	1	0	No	0		35	No	0	No	No	No	0		No	Yes	1	No	No			No	0	No	0	3.9	No	0	No	0	No	0	No	No	0	No	0	No
897	0897U	22112022	No	0	23	Single	Urban	1	Primary	2	PettyTrader	3	1	0	No	0		37	No	0	No	No	No	0		No	No	0	No	No			No	0	No	0	4	No	0	Yes	1	No	0	No	No	0	No	0	No
898	0898U	22112022		1	36	Marriage	Urban	1	Secondary	3	PettyTrader	3	3	2	Yes	1		39	Yes	1	No	No	No	0		No	No	0	No	No			No	0	No	0	2.1	Yes	1	No	0	No	0	No	No	0	No	0	No
899	0899U	22112022	No	0	29	Marriage	Urban	1	College	4	Employed	4	2	1	Yes	1		38	No	0	No	No	No	0		Yes	No	0	No	No			No	0	No	0	2.5	No	0	No	0	No	0	No	No	0	No	0	No
900	0900U	22112022	No	0	27	Marriage	Urban	1	Secondary	3	PettyTrader	3	1	0	No	0		37	Yes	1	No	No	No	0		No	No	0	Yes	No			No	0	No	0	2.3	No	0	No	0	No	0	No	No	0	No	0	No
901	0901U	22112022	Yes	1	30	Marriage	Urban	1	Secondary	3	PettyTrader	3	2	1	Yes	1		37	No	0	No	No	No	0		No	No	0	No	No			No	0	No	0	3.2	No	0	No	0	No	0	No	No	0	No	0	No
902	0902U	22112022	No	0	26	Marriage	Urban	1	Primary	2	PettyTrader	3	3	2	Yes	1		38	No	0	No	No	No	0		No	No	0	No	No			Yes	1	Yes	1	3.5	No	0	No	0	No	0	No	No	0	No	0	No
903	0903U	22112022	No	0	25	Marriage	Urban	1	Secondary	3	PettyTrader	3	3	2	Yes	1		37	No	0	No	No	No	0		No	No	0	No	No			No	0	No	0	2.6	No	0	No	0	No	0	Yes	No	0	No	0	No
904	0904U	22112022		1	39	Marriage	Urban	1	Secondary	3	Employed	4	2	1	Yes	1		39	Yes	1	No	No	No	0		No	No	0	No	Yes			No	0	No	0	2.8	No	0	No	0	No	0	No	No	0	No	0	No
905	0905U	22112022		1	39	Marriage	Urban	1	Secondary	3	PettyTrader	3	4	3	Yes	1		41	No	0	No	No	No	0		No	No	0	Yes	No			No	0	No	0	3.8	No	0	No	0	No	0	No	No	0	No	0	No
906	0906U	22112022		1	36	Single	Urban	1	Primary	2	PettyTrader	3	1	0	No	0		40	No	0	No	No	No	0		No	Yes	1	No	No			No	0	No	0	2.7	No	0	No	0	No	0	No	No	0	No	0	No
907	0907U	22112022	No	0	28	Marriage	Rural	0	College	4	Employed	4	3	2	Yes	1		38	No	0	No	No	No	0		No	No	0	No	No			No	0	No	0	3.5	No	0	No	0	Yes	1	No	No	0	No	0	No
908	0908U	22112022	No	0	29	Marriage	Urban	1	Secondary	3	PettyTrader	3	1	0	No	0		37	No	0	No	No	No	0		No	No	0	Yes	No			No	0	No	0	2.6	No	0	No	0	No	0	No	No	0	No	0	No
909	0909U	22112022	No	0	26	Marriage	Urban	1	Primary	2	PettyTrader	3	1	0	No	0		40	Yes	1	No	No	No	0		No	No	0	No	No			No	0	No	0	3.8	No	0	No	0	No	0	No	No	0	No	0	No
910	0910U	22112022	No	0	22	Marriage	Urban	1	Secondary	3	PettyTrader	3	3	2	Yes	1		41	No	0	No	No	No	0		No	No	0	Yes	No			No	0	No	0	3.6	No	0	No	0	No	0	No	No	0	No	0	No
911	0911U	22112022	No	0	29	Marriage	Urban	1	Secondary	3	Employed	4	3	2	Yes	1		40	No	0	No	No	No	0		Yes	No	0	No	Yes			No	0	No	0	2.6	No	0	No	0	No	0	No	No	0	No	0	No
912	0912U	22112022	No	0	23	Marriage	Urban	1	Secondary	3	PettyTrader	3	1	0	No	0		42	No	0	No	No	No	0		No	No	0	No	Yes			No	0	No	0	3.9	No	0	No	0	No	0	No	No	0	No	0	No
913	0913U	23112022	Yes	1	36	Marriage	Urban	1	Secondary	3	PettyTrader	3	3	2	Yes	1		38	No	0	No	No	No	0		No	No	0	No	No			No	0	No	0	3.5	No	0	No	0	No	0	No	No	0	No	0	No
914	0914U	24112022	No	0	25	Marriage	Urban	1	Secondary	3	PettyTrader	3	2	1	Yes	1		39	Yes	1	No	No	Yes	1	9	No	No	0	No	No			No	0	No	0	3.4	No	0	No	0	No	0	No	No	0	No	0	No
915	0915U	24112022	No	0	28	Marriage	Urban	1	Primary	2	PettyTrader	3	2	1	Yes	1		38	No	0	No	No	No	0		No	No	0	No	No			No	0	No	0	2	Yes	1	No	0	No	0	No	No	0	No	0	No
916	0916U	24112022		1	33	Marriage	Rural	0	Secondary	3	PettyTrader	3	5	4	Yes	1		39	No	0	No	No	No	0		No	No	0	No	Yes			No	0	No	0	3	No	0	No	0	No	0	No	No	0	No	0	No
917	0917U	24112022		1	32	Marriage	Urban	1	College	4	Employed	4	3	2	Yes	1		37	No	0	No	No	No	0		Yes	No	0	No	No			No	0	No	0	3.6	No	0	No	0	No	0	No	No	0	No	0	No
918	0918U	24112022		1	44	Marriage	Urban	1	Secondary	3	PettyTrader	3	5	4	Yes	1		39	Yes	1	No	No	Yes	1	9.3	No	No	0	No	No			No	0	No	0	3.2	No	0	No	0	No	0	No	No	0	No	0	No
919	0919U	24112022	No	0	22	Marriage	Urban	1	Secondary	3	PettyTrader	3	2	1	Yes	1		40	No	0	No	No	No	0		No	Yes	1	Yes	No			No	0	No	0	3.5	No	0	No	0	No	0	No	No	0	No	0	No
920	0920U	24112022	No	0	22	Marriage	Urban	1	Primary	2	PettyTrader	3	1	0	No	0		38	No	0	No	No	No	0		Yes	No	0	No	No			No	0	No	0	3.6	No	0	No	0	No	0	No	No	0	No	0	No
921	0921U	24112022		1	31	Marriage	Urban	1	Secondary	3	PettyTrader	3	2	1	Yes	1		40	No	0	No	No	No	0		No	No	0	No	Yes			No	0	No	0	3.4	No	0	No	0	No	0	No	No	0	No	0	No
922	0922U	25112022		1	32	Marriage	Urban	1	Secondary	3	PettyTrader	3	4	3	Yes	1		38	Yes	1	No	No	Yes	1	8.1	No	Yes	1	No	No			Yes	1	Yes	1	3.9	No	0	No	0	No	0	No	No	0	No	0	No
923	0923U	25112022		1	40	Marriage	Urban	1	Secondary	3	PettyTrader	3	4	3	Yes	1		36	No	0	No	No	No	0		Yes	No	0	No	No			No	0	No	0	4	No	0	No	0	No	0	No	No	0	Yes	1	No
924	0924U	25112022	No	0	27	Single	Rural	0	Primary	2	PettyTrader	3	1	0	No	0		37	No	0	No	No	No	0		No	No	0	No	No			No	0	No	0	2.1	No	0	No	0	No	0	No	No	0	No	0	No
925	0925U	25112022		1	34	Marriage	Urban	1	College	4	Employed	4	4	3	Yes	1		39	No	0	No	No	No	0		No	No	0	No	No			No	0	No	0	2.5	No	0	No	0	No	0	No	No	0	No	0	No
926	0926U	25112022		1	32	Marriage	Urban	1	Secondary	3	PettyTrader	3	4	3	Yes	1		39	Yes	1	No	No	No	0		No	Yes	1	No	No			No	0	No	0	2.3	No	0	No	0	No	0	No	No	0	No	0	No
927	0927U	25112022	No	0	28	Marriage	Urban	1	Primary	2	PettyTrader	3	3	2	Yes	1		38	No	0	No	No	No	0		No	No	0	No	Yes			No	0	No	0	3.2	No	0	No	0	No	0	Yes	No	0	No	0	No
928	0928U	25112022		1	32	Marriage	Urban	1	Secondary	3	PettyTrader	3	4	3	Yes	1		37	No	0	No	No	No	0		No	No	0	No	No			No	0	No	0	3.5	No	0	No	0	No	0	No	No	0	No	0	No
929	0929U	26112022	No	0	27	Marriage	Urban	1	Secondary	3	PettyTrader	3	4	3	Yes	1		38	Yes	1	No	No	Yes	1	9.3	No	No	0	No	No			No	0	No	0	2.6	No	0	No	0	No	0	No	No	0	No	0	No
930	0930U	26112022	No	0	22	Marriage	Urban	1	Secondary	3	PettyTrader	3	1	0	No	0		37	No	0	No	No	No	0		No	No	0	No	No			No	0	No	0	2.8	No	0	No	0	No	0	No	No	0	No	0	No
931	0931U	26112022	No	0	26	Marriage	Urban	1	Secondary	3	PettyTrader	3	3	2	Yes	1		389	No	0	No	No	No	0		Yes	No	0	No	Yes			No	0	No	0	3.8	No	0	No	0	No	0	No	No	0	No	0	No
932	0932U	26112022	No	0	27	Marriage	Urban	1	Secondary	3	PettyTrader	3	2	1	Yes	1		39	Yes	1	No	No	No	0		No	No	0	Yes	No			No	0	No	0	3.6	No	0	No	0	No	0	No	No	0	No	0	No
933	0933U	28112022	No	0	20	Marriage	Urban	1	Primary	2	PettyTrader	3	2	1	Yes	1		40	Yes	1	No	No	No	0		No	Yes	1	No	No			No	0	No	0	3.2	No	0	No	0	No	0	No	No	0	No	0	No
934	0934U	28112022	No	0	30	Marriage	Urban	1	Secondary	3	PettyTrader	3	4	3	Yes	1		41	No	0	No	No	No	0		No	No	0	No	No			No	0	No	0	3.5	No	0	No	0	No	0	No	No	0	No	0	No
935	0935U	28112022	No	0	22	Marriage	Urban	1	College	4	Employed	4	1	0	No	0		40	No	0	No	No	No	0		No	No	0	Yes	Yes			No	0	No	0	3.6	No	0	Yes	1	No	0	No	No	0	No	0	No
936	0936U	28112022	No	0	28	Marriage	Urban	1	Secondary	3	PettyTrader	3	2	1	Yes	1		38	No	0	No	No	No	0		No	Yes	1	No	No			No	0	No	0	3.4	No	0	No	0	No	0	No	No	0	No	0	No
937	0937U	28112022	No	0	19	Marriage	Urban	1	Secondary	3	PettyTrader	3	1	0	No	0		40	Yes	1	No	No	No	0		No	No	0	No	No			No	0	No	0	2.3	No	0	No	0	No	0	No	No	0	No	0	No
938	0938U	28112022	No	0	20	Marriage	Urban	1	Primary	2	Employed	4	1	0	No	0		38	No	0	No	No	No	0		Yes	No	0	No	No			No	0	No	0	3.2	No	0	No	0	No	0	No	No	0	No	0	No
939	0939U	28112022		1	39	Marriage	Urban	1	Secondary	3	PettyTrader	3	4	3	Yes	1		40	No	0	No	No	Yes	1	9.1	No	No	0	No	No			No	0	No	0	2.3	Yes	1	No	0	No	0	No	No	0	No	0	No
940	0940U	28112022		1	30	Marriage	Urban	1	Secondary	3	PettyTrader	3	2	1	Yes	1		37	No	0	No	No	No	0		No	No	0	No	No			No	0	No	0	3.6	No	0	No	0	No	0	No	No	0	No	0	No
941	0941U	28112022		1	39	Marriage	Urban	1	Secondary	3	PettyTrader	3	2	1	Yes	1		40	No	0	No	No	No	0		No	No	0	No	Yes			No	0	No	0	3.9	No	0	No	0	No	0	No	No	0	No	0	No
942	0942U	28112022		1	33	Marriage	Urban	1	Primary	2	PettyTrader	3	3	2	Yes	1		42	No	0	No	No	No	0		No	No	0	No	No			No	0	No	0	3.7	No	0	No	0	No	0	No	No	0	No	0	No
943	0943U	28112022	No	0	26	Marriage	Urban	1	College	4	Employed	4	4	3	Yes	1		38	No	0	No	No	No	0		Yes	Yes	1	No	No			Yes	1	Yes	1	3.2	No	0	No	0	No	0	Yes	No	0	No	0	No
944	0944U	28112022		1	30	Marriage	Rural	0	Secondary	3	PettyTrader	3	2	1	Yes	1		40	No	0	No	No	Yes	1	9.8	No	No	0	Yes	No			No	0	No	0	3.1	No	0	No	0	No	0	No	No	0	No	0	No
945	0945U	28112022	No	0	21	Marriage	Rural	0	Primary	2	PettyTrader	3	2	1	Yes	1		38	Yes	1	No	No	No	0		No	No	0	No	No			No	0	No	0	3.1	No	0	No	0	No	0	No	No	0	No	0	No
946	0946U	28112022		1	34	Marriage	Urban	1	Secondary	3	PettyTrader	3	3	2	Yes	1		39	No	0	No	No	No	0		No	No	0	No	No			No	0	No	0	2.5	No	0	No	0	No	0	No	No	0	No	0	No
947	0947U	28112022		1	35	Marriage	Rural	0	Secondary	3	PettyTrader	3	2	1	Yes	1		40	No	0	No	No	No	0		No	No	0	No	Yes			No	0	No	0	2.9	No	0	No	0	No	0	No	No	0	No	0	No
948	0948U	29112022	No	0	18	Marriage	Urban	1	Secondary	3	PettyTrader	3	1	0	No	0		38	No	0	No	No	Yes	1	9.8	No	No	0	Yes	No			No	0	No	0	2.9	No	0	No	0	No	0	No	Yes	1	No	0	No
949	0949U	29112022	No	0	24	Single	Urban	1	Secondary	3	PettyTrader	3	1	0	No	0		39	No	0	No	No	No	0		No	Yes	1	No	No			No	0	No	0	2.4	Yes	1	No	0	No	0	No	No	0	No	0	No
950	0950U	29112022		1	35	Marriage	Urban	1	Secondary	3	PettyTrader	3	3	2	Yes	1		38	No	0	No	No	No	0		No	No	0	Yes	No			No	0	No	0	3.2	No	0	No	0	No	0	No	No	0	No	0	No
951	0951U	29112022		1	33	Marriage	Urban	1	Primary	2	PettyTrader	3	3	2	Yes	1		39	Yes	1	No	No	Yes	1	8.7	Yes	No	0	Yes	No			No	0	No	0	3	No	0	No	0	No	0	No	No	0	No	0	No
952	0952U	29112022		1	40	Marriage	Urban	1	Secondary	3	PettyTrader	3	5	4	Yes	1		38	No	0	No	No	No	0		No	No	0	No	No			No	0	No	0	3	No	0	No	0	Yes	1	No	No	0	No	0	No
953	0953U	29112022	No	0	25	Marriage	Urban	1	College	4	Employed	4	2	1	Yes	1		37	No	0	No	No	No	0		No	No	0	No	No			No	0	No	0	3	No	0	No	0	No	0	No	No	0	No	0	No
954	0954U	29112022		1	32	Marriage	Urban	1	Secondary	3	PettyTrader	3	4	3	Yes	1		39	Yes	1	No	No	No	0		No	No	0	No	No			No	0	No	0	2	Yes	1	No	0	No	0	No	No	0	No	0	No
955	0955U	29112022	No	0	23	Single	Urban	1	Secondary	3	Housewife	1	1	0	No	0		39	No	0	No	No	No	0		Yes	Yes	1	No	Yes			No	0	No	0	3	No	0	No	0	No	0	No	No	0	No	0	No
956	0956U	29112022	No	0	25	Marriage	Urban	1	Primary	2	PettyTrader	3	2	1	Yes	1		39	No	0	No	No	No	0		No	No	0	No	No			Yes	1	Yes	1	3.6	No	0	No	0	No	0	No	No	0	No	0	No
957	0957U	29112022	No	0	27	Marriage	Urban	1	Secondary	3	PettyTrader	3	2	1	Yes	1		39	No	0	No	No	No	0		No	No	0	No	No			No	0	No	0	3.2	No	0	Yes	1	No	0	Yes	No	0	No	0	No
958	0958U	29112022		1	42	Marriage	Urban	1	Secondary	3	PettyTrader	3	6	5	Yes	1		38	No	0	No	No	No	0		No	No	0	No	No			No	0	No	0	3.3	No	0	No	0	No	0	No	No	0	No	0	No
959	0959U	29112022		1	37	Marriage	Urban	1	Secondary	3	PettyTrader	3	5	4	Yes	1		37	No	0	No	No	No	0		Yes	No	0	Yes	No			No	0	No	0	3.2	No	0	No	0	No	0	No	No	0	No	0	No
960	0960U	29112022		1	39	Marriage	Urban	1	Secondary	3	PettyTrader	3	4	3	Yes	1		38	No	0	No	No	Yes	1	9.8	No	No	0	No	No			No	0	No	0	3.1	No	0	No	0	No	0	No	No	0	No	0	No
961	0961U	30112022		1	42	Marriage	Urban	1	Secondary	3	PettyTrader	3	4	3	Yes	1		37	Yes	1	No	No	No	0		No	Yes	1	No	No			No	0	No	0	3.5	No	0	No	0	No	0	No	No	0	No	0	No
962	0962U	30112022	No	0	20	Marriage	Urban	1	Primary	2	PettyTrader	3	2	1	Yes	1		38	No	0	No	No	No	0		No	No	0	No	No			No	0	No	0	3.9	No	0	No	0	No	0	No	No	0	No	0	No
963	0963U	30112022		1	33	Marriage	Urban	1	College	4	Employed	4	5	4	Yes	1		36	No	0	No	No	No	0		No	No	0	No	No			No	0	No	0	3.5	No	0	No	0	No	0	No	No	0	No	0	No
964	0964U	30112022		1	40	Marriage	Urban	1	Secondary	3	PettyTrader	3	8	7	Yes	1		38	No	0	No	No	Yes	1	9.7	No	No	0	No	No			No	0	No	0	3.8	No	0	No	0	No	0	No	No	0	Yes	1	No
965	0965U	30112022	No	0	24	Single	Urban	1	Primary	2	PettyTrader	3	1	0	No	0		39	Yes	1	No	No	No	0		No	No	0	No	Yes			No	0	No	0	3.7	No	0	No	0	No	0	No	No	0	No	0	No
966	0966U	30112022		1	33	Marriage	Urban	1	Secondary	3	Housewife	1	5	4	Yes	1		40	No	0	No	No	No	0		Yes	No	0	No	No			No	0	No	0	2.5	No	0	No	0	No	0	No	No	0	No	0	No
967	0967U	30112022		1	33	Marriage	Urban	1	Secondary	3	PettyTrader	3	2	1	Yes	1		38	No	0	No	No	No	0		No	Yes	1	No	No			No	0	No	0	2.9	No	0	No	0	No	0	Yes	No	0	No	0	No
968	0968U	30112022	No	0	22	Marriage	Urban	1	Secondary	3	PettyTrader	3	3	2	Yes	1		37	No	0	No	No	No	0		No	No	0	Yes	No			No	0	No	0	3.6	No	0	No	0	No	0	No	No	0	No	0	No
969	0969U	30112022		1	36	Single	Urban	1	Secondary	3	Employed	4	1	0	No	0		37	No	0	No	No	Yes	1	10.1	No	No	0	No	No			No	0	No	0	2.9	No	0	No	0	No	0	No	No	0	No	0	No
970	0970U	30112022	No	0	26	Marriage	Urban	1	Secondary	3	PettyTrader	3	2	1	Yes	1		37	No	0	No	No	No	0		No	No	0	No	No			No	0	No	0	2.7	No	0	No	0	No	0	No	No	0	No	0	No
971	0971U	30112022	No	0	20	Single	Urban	1	Primary	2	PettyTrader	3	1	0	No	0		34	No	0	No	No	Yes	1	8.7	No	Yes	1	No	No			No	0	No	0	3.3	No	0	No	0	No	0	No	No	0	Yes	1	No
972	0972U	30112022	No	0	22	Marriage	Urban	1	Secondary	3	PettyTrader	3	2	1	Yes	1		38	No	0	No	No	No	0		No	No	0	No	No			No	0	No	0	3.5	No	0	No	0	No	0	No	No	0	No	0	No
973	0973U	30112022	No	0	23	Marriage	Urban	1	College	4	Employed	4	2	1	Yes	1		38	No	0	No	No	No	0		No	No	0	No	No			No	0	No	0	3.7	No	0	No	0	No	0	No	No	0	No	0	No
974	0974U	30112022	No	0	24	Marriage	Urban	1	Secondary	3	PettyTrader	3	1	0	No	0		39	Yes	1	No	No	No	0		Yes	No	0	Yes	Yes			No	0	No	0	3	No	0	No	0	No	0	No	No	0	No	0	No
975	0975U	30112022	No	0	22	Marriage	Urban	1	Secondary	3	Housewife	1	1	0	No	0		40	No	0	No	No	No	0		No	Yes	1	Yes	No			No	0	No	0	3	No	0	No	0	No	0	No	No	0	No	0	No
976	0976U	30112022		1	30	Single	Urban	1	Primary	2	PettyTrader	3	1	0	No	0		35	Yes	1	No	No	No	0		No	No	0	No	No			No	0	No	0	3.6	No	0	No	0	No	0	No	No	0	No	0	No
977	0977U	30112022		1	34	Marriage	Urban	1	Secondary	3	PettyTrader	3	4	3	Yes	1		37	No	0	No	No	No	0		No	No	0	No	No			No	0	No	0	3.1	No	0	No	0	No	0	No	No	0	No	0	No
978	0978U	30112022	No	0	23	Marriage	Urban	1	Secondary	3	PettyTrader	3	5	4	Yes	1		39	No	0	No	No	No	0		No	No	0	No	No			No	0	No	0	2.8	No	0	No	0	No	0	No	No	0	No	0	No
979	0979U	1122022		1	33	Marriage	Urban	1	Secondary	3	Housewife	1	1	0	No	0		38	No	0	No	No	No	0		No	No	0	No	No			No	0	No	0	2.6	No	0	No	0	No	0	No	No	0	No	0	No
980	0980U	1122022		1	32	Marriage	Urban	1	Secondary	3	PettyTrader	3	2	1	Yes	1		37	Yes	1	No	No	Yes	1	8.7	No	No	0	No	No			No	0	No	0	2.9	No	0	No	0	No	0	No	No	0	No	0	No
981	0981U	1122022		1	30	Marriage	Urban	1	Secondary	3	PettyTrader	3	3	2	Yes	1		37	No	0	No	No	No	0		No	No	0	No	No			No	0	No	0	3.3	No	0	No	0	No	0	No	No	0	No	0	No
982	0982U	1122022		1	32	Marriage	Urban	1	Secondary	3	PettyTrader	3	4	3	Yes	1		38	Yes	1	No	No	Yes	1	7.8	Yes	No	0	Yes	No			No	0	No	0	3.6	No	0	No	0	No	0	No	No	0	No	0	No
983	0983U	1122022		1	31	Marriage	Urban	1	Primary	2	PettyTrader	3	4	3	Yes	1		37	No	0	No	No	No	0		No	No	0	No	No			No	0	No	0	3.9	No	0	No	0	No	0	Yes	Yes	1	No	0	No
984	0984U	1122022		1	32	Marriage	Urban	1	College	4	Employed	4	1	0	No	0		39	No	0	No	No	No	0		No	Yes	1	No	Yes			No	0	No	0	3.2	No	0	No	0	No	0	No	No	0	No	0	No
985	0985U	1122022	No	0	24	Marriage	Urban	1	Secondary	3	PettyTrader	3	1	0	No	0		41	No	0	No	No	No	0		No	No	0	Yes	No			No	0	No	0	3.4	No	0	No	0	No	0	No	No	0	No	0	No
986	0986U	1122022	No	0	25	Marriage	Urban	1	Primary	2	PettyTrader	3	2	1	Yes	1		40	No	0	No	No	No	0		No	No	0	No	No			No	0	No	0	3.5	No	0	No	0	No	0	No	Yes	1	No	0	No
987	0987U	1122022	No	0	24	Marriage	Urban	1	Secondary	3	PettyTrader	3	2	1	Yes	1		38	Yes	1	No	No	No	0		No	No	0	No	Yes			No	0	No	0	3.5	No	0	No	0	No	0	No	No	0	No	0	No
988	0988U	1122022	No	0	25	Marriage	Urban	1	Secondary	3	PettyTrader	3	2	1	Yes	1		37	No	0	No	No	Yes	1	7.9	No	No	0	No	No			No	0	No	0	3.4	No	0	No	0	No	0	No	No	0	No	0	No
989	0989U	1122022		1	37	Marriage	Urban	1	Secondary	3	PettyTrader	3	4	3	Yes	1		35	No	0	No	No	No	0		Yes	Yes	1	No	No			No	0	No	0	3.2	No	0	No	0	No	0	No	No	0	Yes	1	No
990	0990U	1122022		1	34	Marriage	Urban	1	Secondary	3	PettyTrader	3	6	5	Yes	1		41	No	0	No	No	Yes	1	10.3	No	No	0	No	No			No	0	No	0	3.1	No	0	No	0	No	0	No	Yes	1	No	0	No
991	0991U	1122022	No	0	29	Marriage	Urban	1	Secondary	3	PettyTrader	3	3	2	Yes	1		40	Yes	1	No	No	No	0		No	No	0	No	No			No	0	No	0	3.1	No	0	No	0	No	0	No	No	0	No	0	No
992	0992U	1122022	No	0	27	Marriage	Urban	1	Primary	2	Housewife	1	3	2	Yes	1		42	No	0	No	No	No	0		Yes	No	0	No	No			No	0	No	0	3.5	No	0	No	0	No	0	No	No	0	No	0	No
993	0993U	1122022	No	0	24	Single	Urban	1	Secondary	3	PettyTrader	3	1	0	No	0		38	No	0	No	No	No	0		No	No	0	Yes	Yes			No	0	No	0	3.4	No	0	No	0	No	0	No	No	0	No	0	No
994	0994U	1122022	No	0	19	Marriage	Urban	1	College	4	Employed	4	2	1	Yes	1		36	No	0	No	No	No	0		No	No	0	No	No			No	0	Yes	1	2.5	No	0	No	0	No	0	Yes	No	0	Yes	1	No
995	0995U	2122022	No	0	32	Marriage	Urban	1	Secondary	3	PettyTrader	3	3	2	Yes	1		38	Yes	1	No	No	Yes	1	10	No	Yes	1	No	No			No	0	No	0	2.7	No	0	No	0	No	0	No	No	0	No	0	No
996	0996U	2122022		1	30	Marriage	Urban	1	Secondary	3	PettyTrader	3	1	0	No	0		39	No	0	No	No	No	0		No	No	0	No	No			No	0	No	0	2.8	No	0	No	0	No	0	No	No	0	No	0	No
997	0997U	2122022	No	0	26	Single	Urban	1	College	4	Employed	4	1	0	No	0		37	No	0	No	No	No	0		No	No	0	No	No			No	0	No	0	2.9	No	0	No	0	No	0	No	No	0	No	0	No
998	0998U	2122022		1	34	Marriage	Urban	1	Secondary	3	PettyTrader	3	2	1	Yes	1		39	No	0	No	No	No	0		No	No	0	No	No			No	0	No	0	2.6	No	0	No	0	No	0	No	No	0	No	0	No
999	0999U	2122022	No	0	26	Marriage	Urban	1	Secondary	3	PettyTrader	3	4	3	Yes	1		40	Yes	1	No	No	No	0		Yes	No	0	Yes	No			No	0	No	0	2.4	Yes	1	No	0	No	0	No	Yes	1	No	0	No
1000	1000U	2122022	No	0	26	Marriage	Urban	1	Secondary	3	PettyTrader	3	3	2	Yes	1		38	No	0	No	No	No	0		No	No	0	Yes	No			No	0	No	0	2.5	Yes	1	No	0	No	0	No	No	0	No	0	No
1001	1001U	2122022		1	38	Marriage	Urban	1	Secondary	3	PettyTrader	3	6	5	Yes	1		40	No	0	No	No	Yes	1	8.7	No	No	0	Yes	No			Yes	1	Yes	1	3.5	No	0	No	0	No	0	No	No	0	No	0	No
1002	1002U	5122022	No	0	23	Marriage	Urban	1	Secondary	3	Employed	4	1	0	No	0		38	Yes	1	No	No	No	0		No	No	0	No	No			No	0	No	0	3.1	No	0	No	0	No	0	No	No	0	No	0	No
1003	1003U	5122022		1	38	Single	Urban	1	Secondary	3	PettyTrader	3	1	0	No	0		38	No	0	No	No	No	0		No	Yes	1	No	Yes			No	0	No	0	2.5	No	0	No	0	No	0	Yes	No	0	No	0	No
1004	1004U	5122022		1	30	Marriage	Urban	1	Secondary	3	PettyTrader	3	5	4	Yes	1		37	No	0	No	No	Yes	1	9.7	Yes	Yes	1	No	No			No	0	No	0	2.6	No	0	No	0	No	0	No	No	0	No	0	No
1005	1005U	5122022	No	0	24	Marriage	Urban	1	Secondary	3	PettyTrader	3	2	1	Yes	1		39	No	0	No	No	No	0		No	No	0	No	No			No	0	No	0	2.8	No	0	No	0	No	0	No	No	0	No	0	No
1006	1006U	5122022		1	35	Marriage	Urban	1	Secondary	3	PettyTrader	3	5	4	Yes	1		39	Yes	1	No	No	No	0		No	No	0	No	No			No	0	No	0	3.7	No	0	No	0	No	0	No	No	0	No	0	No
1007	1007U	5122022		1	35	Marriage	Urban	1	College	4	Employed	4	4	3	Yes	1		38	No	0	No	No	Yes	1	10	No	No	0	No	No			No	0	No	0	3.6	No	0	No	0	No	0	No	No	0	No	0	No
1008	1008U	5122022	No	0	22	Single	Urban	1	Secondary	3	Housewife	1	1	0	No	0		37	No	0	No	No	No	0		No	Yes	1	No	No			No	0	No	0	3.1	No	0	No	0	No	0	No	Yes	1	No	0	Yes
1009	1009U	5122022	No	0	23	Marriage	Urban	1	Secondary	3	PettyTrader	3	1	0	No	0		38	No	0	No	No	No	0		No	No	0	No	No			No	0	No	0	3.2	No	0	No	0	No	0	No	No	0	No	0	No
1010	1010U	5122022	No	0	23	Marriage	Urban	1	Secondary	3	PettyTrader	3	1	0	No	0		37	No	0	No	No	No	0		Yes	No	0	Yes	No			No	0	No	0	2.5	No	0	No	0	No	0	No	No	0	No	0	No
1011	1011U	5122022		1	30	Marriage	Urban	1	Secondary	3	PettyTrader	3	4	3	Yes	1		389	Yes	1	No	No	No	0		No	No	0	No	No			No	0	No	0	2.3	Yes	1	No	0	No	0	No	No	0	No	0	No
1012	1012U	5122022	No	0	26	Marriage	Urban	1	Secondary	3	PettyTrader	3	2	1	Yes	1		39	No	0	No	No	No	0		No	No	0	No	No			No	0	No	0	3.2	No	0	No	0	No	0	No	No	0	No	0	No
1013	1013U	5122022	No	0	35	Marriage	Urban	1	Secondary	3	PettyTrader	3	4	3	Yes	1		40	No	0	No	No	No	0		No	No	0	No	No			No	0	No	0	3.5	No	0	No	0	No	0	No	No	0	No	0	No
1014	1014U	5122022		1	31	Marriage	Urban	1	Primary	2	PettyTrader	3	2	1	Yes	1		41	Yes	1	No	No	No	0		Yes	No	0	No	No			No	0	No	0	2.6	No	0	No	0	No	0	No	No	0	No	0	No
1015	1015U	5122022	No	0	22	Marriage	Urban	1	Secondary	3	PettyTrader	3	1	0	No	0		40	No	0	No	No	Yes	1	10.4	No	No	0	No	Yes			No	0	No	0	2.8	No	0	No	0	No	0	No	No	0	No	0	No
1016	1016U	5122022		1	34	Marriage	Urban	1	College	4	Employed	4	4	3	Yes	1		38	No	0	No	No	No	0		No	No	0	No	No			No	0	No	0	3.8	No	0	No	0	No	0	No	No	0	No	0	No
1017	1017U	5122022	No	0	23	Single	Urban	1	Secondary	3	Housewife	1	1	0	No	0		40	No	0	No	No	No	0		No	No	0	No	No			No	0	No	0	2.7	No	0	Yes	1	No	0	No	No	0	No	0	No
1018	1018U	5122022	No	0	22	Marriage	Urban	1	Secondary	3	PettyTrader	3	1	0	No	0		36	No	0	No	No	Yes	1	8.9	No	Yes	1	No	No			No	0	No	0	3.5	No	0	No	0	No	0	No	Yes	1	Yes	1	No
1019	1019U	5122022	No	0	29	Marriage	Urban	1	Primary	2	PettyTrader	3	4	3	Yes	1		40	No	0	No	No	No	0		Yes	No	0	No	No			No	0	No	0	2.6	No	0	No	0	No	0	No	No	0	No	0	No
1020	1020U	5122022	No	0	22	Marriage	Urban	1	Secondary	3	PettyTrader	3	1	0	No	0		37	Yes	1	No	No	No	0		No	Yes	1	No	No			No	0	No	0	3.8	No	0	No	0	No	0	No	No	0	No	0	No
1021	1021U	5122022	No	0	29	Marriage	Urban	1	Secondary	3	PettyTrader	3	1	0	No	0		40	No	0	No	No	No	0		No	No	0	No	No			No	0	No	0	3.6	No	0	No	0	No	0	No	No	0	No	0	No
1022	1022U	5122022	No	0	27	Marriage	Urban	1	Secondary	3	PettyTrader	3	2	1	Yes	1		42	No	0	No	No	No	0		No	No	0	No	No			No	0	No	0	2.6	No	0	No	0	No	0	No	No	0	No	0	No
1023	1023U	5122022	No	0	26	Marriage	Urban	1	Secondary	3	PettyTrader	3	2	1	Yes	1		38	Yes	1	No	No	No	0		No	No	0	No	No			No	0	No	0	3.9	No	0	No	0	No	0	No	No	0	No	0	Yes
1024	1024U	5122022	No	0	25	Marriage	Urban	1	Secondary	3	PettyTrader	3	2	1	Yes	1		40	No	0	No	No	Yes	1	8.8	No	Yes	1	No	No			No	0	No	0	3.5	No	0	No	0	No	0	No	No	0	No	0	No
1025	1025U	5122022		1	35	Marriage	Urban	1	Secondary	3	PettyTrader	3	4	3	Yes	1		38	No	0	No	No	No	0		Yes	No	0	No	No			No	0	No	0	3.4	No	0	No	0	No	0	No	No	0	No	0	No
1026	1026U	6122022		1	31	Marriage	Urban	1	Primary	2	PettyTrader	3	1	0	No	0		39	Yes	1	No	No	No	0		No	No	0	Yes	No			No	0	No	0	2	Yes	1	No	0	No	0	No	No	0	No	0	No
1027	1027U	6122022	No	0	22	Marriage	Urban	1	College	4	Employed	4	1	0	No	0		40	No	0	No	No	Yes	1	7.8	No	No	0	No	No			No	0	No	0	3	No	0	No	0	No	0	Yes	No	0	No	0	No
1028	1028U	6122022	No	0	24	Marriage	Urban	1	Secondary	3	PettyTrader	3	1	0	No	0		38	No	0	No	No	No	0		Yes	No	0	No	Yes			No	0	No	0	3.6	No	0	No	0	No	0	No	Yes	1	No	0	No
1029	1029U	6122022	No	0	23	Marriage	Urban	1	Primary	2	PettyTrader	3	1	0	No	0		39	No	0	No	No	No	0		No	No	0	No	No			No	0	No	0	3.2	No	0	No	0	No	0	No	No	0	No	0	No
1030	1030U	6122022	No	0	25	Single	Urban	1	Secondary	3	PettyTrader	3	1	0	No	0		38	No	0	No	No	No	0		No	No	0	No	No			No	0	No	0	3.5	No	0	No	0	No	0	No	No	0	No	0	No
1031	1031U	6122022	No	0	23	Marriage	Urban	1	Secondary	3	PettyTrader	3	1	0	No	0		39	No	0	No	No	No	0		No	Yes	1	Yes	No			No	0	No	0	3.6	No	0	No	0	No	0	No	No	0	No	0	No
1032	1032U	6122022	No	0	21	Marriage	Urban	1	Secondary	3	PettyTrader	3	2	1	Yes	1		38	No	0	No	No	Yes	1	10	Yes	No	0	No	Yes			Yes	1	Yes	1	3.4	No	0	No	0	No	0	No	No	0	No	0	No
1033	1033U	6122022	No	0	25	Marriage	Urban	1	Secondary	3	PettyTrader	3	2	1	Yes	1		37	No	0	No	No	No	0		No	Yes	1	No	No			No	0	No	0	3.9	No	0	No	0	No	0	No	No	0	No	0	Yes
1034	1034U	6122022		1	35	Marriage	Urban	1	Secondary	3	PettyTrader	3	4	3	Yes	1		39	No	0	No	No	No	0		No	No	0	No	No			No	0	No	0	4	No	0	No	0	No	0	No	No	0	No	0	No
1035	1035U	6122022	No	0	25	Single	Urban	1	Primary	2	PettyTrader	3	1	0	No	0		39	Yes	1	No	No	No	0		No	No	0	No	No			No	0	No	0	2.1	Yes	1	No	0	No	0	No	No	0	No	0	No
1036	1036U	7122022	No	0	26	Marriage	Urban	1	Secondary	3	PettyTrader	3	3	2	Yes	1		39	No	0	No	No	Yes	1	9.8	No	No	0	No	No			No	0	No	0	2.5	No	0	No	0	No	0	No	No	0	No	0	No
1037	1037U	7122022		1	40	Marriage	Urban	1	College	4	Employed	4	2	1	Yes	1		39	No	0	No	No	No	0		Yes	No	0	No	No			No	0	No	0	2.3	Yes	1	No	0	No	0	No	No	0	No	0	No
1038	1038U	7122022		1	39	Marriage	Urban	1	Secondary	3	PettyTrader	3	4	3	Yes	1		38	Yes	1	No	No	No	0		No	No	0	No	No			No	0	No	0	3.2	No	0	No	0	No	0	No	No	0	No	0	No
1039	1039U	7122022	No	0	27	Marriage	Urban	1	Secondary	3	PettyTrader	3	3	2	Yes	1		37	No	0	No	No	No	0		No	Yes	1	No	Yes			No	0	No	0	3.5	No	0	No	0	No	0	No	Yes	1	No	0	No
1040	1040U	8122022	No	0	38	Marriage	Urban	1	College	4	Employed	4	2	1	Yes	1		38	No	0	No	No	No	0		Yes	No	0	No	No			No	0	No	0	2.6	No	0	No	0	No	0	No	No	0	No	0	No
1041	1041U	8122022		1	40	Marriage	Urban	1	Secondary	3	PettyTrader	3	3	2	Yes	1		37	No	0	No	No	Yes	1	10.2	No	No	0	Yes	No			No	0	No	0	2.8	No	0	No	0	No	0	No	No	0	No	0	No
1042	1042U	8122022		1	28	Marriage	Urban	1	Secondary	3	PettyTrader	3	3	2	Yes	1		38	No	0	No	No	No	0		No	No	0	No	No			No	0	No	0	3.8	No	0	No	0	No	0	No	No	0	No	0	No
1043	1043U	9122022	No	0	19	Single	Urban	1	Secondary	3	PettyTrader	3	1	0	No	0		36	Yes	1	No	No	No	0		No	No	0	No	No			No	0	No	0	3.6	No	0	No	0	No	0	No	No	0	No	0	Yes
1044	1044U	9122022		1	33	Marriage	Urban	1	Secondary	3	PettyTrader	3	5	4	Yes	1		38	No	0	No	No	No	0		Yes	No	0	No	No			No	0	No	0	3.2	No	0	No	0	No	0	No	No	0	No	0	No
1045	1045U	9122022		1	39	Marriage	Urban	1	Secondary	3	PettyTrader	3	3	2	Yes	1		39	No	0	No	No	No	0		No	No	0	No	No			Yes	1	Yes	1	3.5	No	0	No	0	No	0	No	No	0	No	0	No
1046	1046U	9122022	No	0	27	Marriage	Urban	1	Secondary	3	PettyTrader	3	2	1	Yes	1		40	Yes	1	No	No	No	0		No	Yes	1	Yes	No			No	0	No	0	3.6	No	0	No	0	No	0	No	No	0	No	0	No
1047	1047U	9122022		1	33	Single	Urban	1	Secondary	3	PettyTrader	3	1	0	No	0		38	No	0	No	No	No	0		No	No	0	No	No			No	0	No	0	3.4	No	0	No	0	No	0	No	No	0	No	0	No
1048	1048U	10122022		1	35	Marriage	Urban	1	Secondary	3	PettyTrader	3	6	5	Yes	1		37	No	0	No	No	No	0		No	No	0	No	No			No	0	No	0	2.3	Yes	1	No	0	No	0	No	No	0	No	0	No
1049	1049U	10122022	No	0	21	Marriage	Urban	1	Secondary	3	PettyTrader	3	5	4	Yes	1		37	Yes	1	No	No	No	0		No	No	0	No	No			No	0	No	0	3.2	No	0	No	0	No	0	No	No	0	No	0	No
1050	1050U	10122022		1	39	Marriage	Urban	1	College	4	Employed	4	7	6	Yes	1		37	No	0	No	No	No	0		No	No	0	No	No			No	0	No	0	2.3	No	0	No	0	No	0	No	No	0	No	0	No
1051	1051U	10122022		1	36	Marriage	Urban	1	Secondary	3	PettyTrader	3	6	5	Yes	1		39	No	0	No	No	No	0		No	No	0	No	No			No	0	No	0	3.6	No	0	No	0	No	0	No	Yes	1	No	0	No
1052	1052U	10122022		1	31	Marriage	Urban	1	Secondary	3	PettyTrader	3	3	2	Yes	1		38	Yes	1	No	No	No	0		No	Yes	1	No	Yes			No	0	No	0	3.9	No	0	No	0	No	0	No	No	0	No	0	No
1053	1053U	10122022		1	41	Marriage	Urban	1	Secondary	3	PettyTrader	3	5	4	Yes	1		38	No	0	No	No	Yes	1	9.8	No	No	0	No	No			No	0	No	0	3.7	No	0	No	0	No	0	No	No	0	No	0	No
1054	1054U	10122022		1		Marriage	Urban	1	Secondary	3	PettyTrader	3			Yes	1		39	Yes	1	No	No	No	0		Yes	No	0	No	No			No	0	No	0	3.2	No	0	No	0	No	0	No	Yes	1	No	0	No
1055	1055U	11122022		1	32	Marriage	Urban	1	Secondary	3	PettyTrader	3	5	4	Yes	1		40	No	0	No	No	No	0		No	No	0	Yes	No			No	0	No	0	3.1	No	0	No	0	No	0	No	No	0	No	0	Yes
1056	1056U	11122022	No	0	27	Marriage	Urban	1	Primary	2	PettyTrader	3	1	0	No	0		35	No	0	No	No	No	0		No	No	0	No	No			No	0	No	0	3.1	No	0	No	0	No	0	No	No	0	No	0	No
1057	1057U	11122022	No	0	28	Single	Urban	1	Secondary	3	PettyTrader	3	1	0	No	0		37	No	0	No	No	Yes	1	9.8	No	No	0	No	No			No	0	No	0	2.5	No	0	No	0	No	0	No	No	0	No	0	No
1058	1058U	12122022	No	0	22	Marriage	Urban	1	College	4	Employed	4	1	0	No	0		39	No	0	No	No	No	0		No	No	0	No	No			No	0	No	0	2.9	No	0	No	0	No	0	No	No	0	No	0	No
1059	1059U	12122022	No	0	25	Single	Urban	1	Secondary	3	PettyTrader	3	1	0	No	0		38	No	0	No	No	No	0		No	Yes	1	No	No			No	0	No	0	2.9	No	0	No	0	No	0	No	No	0	No	0	No
1060	1060U	12122022	No	0	28	Marriage	Urban	1	Secondary	3	PettyTrader	3	1	0	Yes	1		37	Yes	1	No	No	No	0		Yes	No	0	Yes	No			No	0	No	0	2.4	Yes	1	No	0	No	0	No	No	0	No	0	No
1061	1061U	12122022		1	32	Marriage	Rural	0	Primary	2	PettyTrader	3	2	1	No	0		37	No	0	No	No	No	0		No	No	0	No	Yes			No	0	No	0	3.2	No	0	No	0	No	0	No	No	0	No	0	No
1062	1062U	12122022	No	0	28	Marriage	Urban	1	Secondary	3	PettyTrader	3	3	2	Yes	1		38	No	0	No	No	Yes	1	9.7	No	Yes	1	No	Yes			No	0	No	0	3	No	0	No	0	No	0	No	No	0	No	0	No
1063	1063U	12122022	No	0	23	Marriage	Urban	1	Secondary	3	PettyTrader	3	1	0	No	0		37	No	0	No	No	No	0		No	No	0	No	No			No	0	No	0	3	No	0	No	0	No	0	No	Yes	1	No	0	No
1064	1064U	12122022	No	0	25	Marriage	Urban	1	Secondary	3	PettyTrader	3	2	1	Yes	1		39	No	0	No	No	No	0		No	No	0	No	No			No	0	No	0	3	No	0	No	0	No	0	No	No	0	No	0	No
1065	1065U	12122022		1	35	Marriage	Urban	1	Secondary	3	PettyTrader	3	4	3	Yes	1		41	No	0	No	No	No	0		Yes	No	0	Yes	No			No	0	No	0	2	Yes	1	No	0	No	0	No	No	0	No	0	Yes
1066	1066U	12122022		1	35	Marriage	Urban	1	Secondary	3	PettyTrader	3	8	7	Yes	1		40	No	0	No	No	No	0		No	No	0	Yes	Yes			No	0	No	0	3	No	0	No	0	No	0	No	No	0	No	0	No
1067	1067U	12122022		1	42	Marriage	Urban	1	Secondary	3	PettyTrader	3	6	5	Yes	1		38	Yes	1	No	No	No	0		No	No	0	No	No			No	0	No	0	3.6	No	0	No	0	No	0	No	No	0	No	0	No
1068	1068U	12122022	No	0	23	Marriage	Rural	0	Primary	2	PettyTrader	3	1	0	No	0		37	No	0	No	No	No	0		No	No	0	Yes	No			No	0	No	0	3.2	No	0	No	0	No	0	No	No	0	No	0	No
1069	1069U	12122022	No	0	24	Marriage	Urban	1	College	4	Employed	4	2	1	Yes	1		40	Yes	1	No	No	Yes	1	9.7	No	Yes	1	No	Yes			No	0	No	0	3.3	No	0	No	0	No	0	No	No	0	No	0	No
1070	1070U	12122022		1	32	Marriage	Urban	1	Secondary	3	PettyTrader	3	3	2	Yes	1		41	No	0	No	No	No	0		Yes	No	0	No	Yes			Yes	1	Yes	1	3.2	No	0	No	0	No	0	No	No	0	No	0	No
1071	1071U	12122022		1	30	Marriage	Rural	0	Primary	2	Housewife	1	2	1	Yes	1		40	Yes	1	No	No	No	0		No	No	0	No	No			No	0	No	0	3.1	No	0	No	0	No	0	No	No	0	No	0	No
1072	1072U	12122022		1	35	Marriage	Urban	1	Secondary	3	PettyTrader	3	4	3	Yes	1		42	No	0	No	No	No	0		No	No	0	No	Yes			No	0	No	0	3.5	No	0	No	0	No	0	No	No	0	No	0	No
1073	1073U	12122022		1	39	Marriage	Urban	1	Secondary	3	PettyTrader	3	5	4	Yes	1		38	No	0	No	No	No	0		No	No	0	No	No			No	0	No	0	3.9	No	0	No	0	No	0	No	No	0	No	0	Yes
1074	1074U	12122022		1	37	Marriage	Urban	1	Secondary	3	PettyTrader	3	5	4	Yes	1		39	No	0	No	No	No	0		No	No	0	Yes	No			No	0	Yes	1	3.5	No	0	No	0	No	0	No	No	0	No	0	No
1075	1075U	12122022	No	0	21	Single	Urban	1	Secondary	3	PettyTrader	3	1	0	No	0		38	Yes	1	No	No	Yes	1	8.1	Yes	No	0	No	No			No	0	No	0	3.8	No	0	No	0	No	0	No	Yes	1	No	0	No
1076	1076U	12122022		1	36	Marriage	Urban	1	Secondary	3	PettyTrader	3	5	4	Yes	1		39	No	0	No	No	No	0		No	No	0	No	No			No	0	No	0	3.7	No	0	No	0	No	0	No	No	0	No	0	No
1077	1077U	12122022		1	36	Marriage	Urban	1	Primary	2	PettyTrader	3	4	3	Yes	1		36	No	0	No	No	Yes	1	8.6	No	Yes	1	No	No			No	0	No	0	2.5	No	0	No	0	No	0	No	No	0	Yes	1	No
1078	1078U	12122022		1	31	Marriage	Urban	1	Secondary	3	PettyTrader	3	4	3	Yes	1		39	Yes	1	No	No	No	0		No	No	0	No	No			No	0	No	0	2.9	No	0	No	0	No	0	No	No	0	No	0	No
1079	1079U	13122022	No	0	28	Marriage	Urban	1	College	4	Employed	4	3	2	Yes	1		40	No	0	No	No	No	0		No	No	0	No	No			No	0	No	0	3.6	No	0	No	0	No	0	No	No	0	No	0	No
1080	1080U	13122022		1	40	Marriage	Urban	1	Secondary	3	Employed	4	5	4	Yes	1		38	No	0	No	No	No	0		No	No	0	No	No			No	0	No	0	2.9	No	0	No	0	No	0	No	No	0	No	0	No
1081	1081U	13122022		1	35	Marriage	Urban	1	Secondary	3	PettyTrader	3	6	5	Yes	1		40	No	0	No	No	No	0		No	No	0	Yes	No			No	0	No	0	2.7	No	0	No	0	No	0	Yes	Yes	1	No	0	No
1082	1082U	13122022	No	0	29	Marriage	Urban	1	College	4	Employed	4	2	1	Yes	1		38	Yes	1	No	No	Yes	1	8.7	No	No	0	No	No			No	0	No	0	3.3	No	0	No	0	No	0	No	No	0	No	0	No
1083	1083U	13122022	No	0	24	Marriage	Urban	1	Secondary	3	PettyTrader	3	2	1	Yes	1		38	No	0	No	No	No	0		No	Yes	1	No	Yes			No	0	No	0	3.5	No	0	No	0	No	0	No	No	0	No	0	No
1084	1084U	13122022		1	39	Marriage	Urban	1	Secondary	3	PettyTrader	3	4	3	Yes	1		37	Yes	1	No	No	No	0		No	No	0	No	No			No	0	No	0	3.7	No	0	No	0	No	0	No	No	0	No	0	No
1085	1085U	13122022	No	0	20	Single	Rural	0	Secondary	3	Housewife	1	1	0	No	0		39	No	0	No	No	No	0		No	No	0	No	No			No	0	No	0	3	No	0	No	0	No	0	No	No	0	No	0	No
1086	1086U	15122022		1	35	Marriage	Urban	1	Secondary	3	PettyTrader	3	3	3	Yes	1		39	No	0	No	No	Yes	1		Yes	Yes	1	No	No			No	0	No	0	3	No	0	No	0	No	0	No	No	0	No	0	No
1087	1087U	15122022		1	33	Marriage	Urban	1	Secondary	3	PettyTrader	3	4	3	Yes	1		38	No	0	No	No	No	0	9.4	No	No	0	No	No			No	0	No	0	3.6	No	0	No	0	No	0	No	No	0	No	0	No
1088	1088U	15122022		1		Marriage	Urban	1	Secondary	3	PettyTrader	3			Yes	1		37	No	0	No	No	No	0		No	No	0	Yes	No			No	0	Yes	1	3.1	No	0	No	0	No	0	No	No	0	No	0	No
1089	1089U	15122022	No	0	26	Marriage	Urban	1	Secondary	3	PettyTrader	3	2	1	Yes	1		38	Yes	1	No	No	Yes	1	8.1	No	No	0	No	No			No	0	No	0	2.8	No	0	No	0	No	0	No	No	0	No	0	No
1090	1090U	15122022	No	0	25	Marriage	Urban	1	Secondary	3	PettyTrader	3	3	2	Yes	1		37	No	0	No	No	No	0		No	No	0	No	No			No	0	No	0	2.6	No	0	No	0	No	0	No	No	0	No	0	No
1091	1091U	15122022		1	32	Marriage	Urban	1	Secondary	3	PettyTrader	3	4	3	Yes	1		389	No	0	No	No	No	0		Yes	No	0	No	Yes			No	0	No	0	2.9	No	0	No	0	No	0	No	No	0	No	0	No
1092	1092U	15122022	No	0	26	Marriage	Urban	1	College	4	Employed	4	2	1	Yes	1		39	No	0	No	No	No	0		No	No	0	No	No			No	0	No	0	3.3	No	0	No	0	No	0	No	No	0	No	0	No
1093	1093U	15122022		1	30	Marriage	Urban	1	Secondary	3	PettyTrader	3	1	0	No	0		40	No	0	No	No	Yes	1	9.8	No	No	0	No	No			No	0	No	0	3.6	No	0	No	0	No	0	No	No	0	No	0	No
1094	1094U	15122022		1	30	Single	Urban	1	Secondary	3	PettyTrader	3	4	3	Yes	1		41	No	0	No	No	No	0		Yes	Yes	1	Yes	No			No	0	No	0	3.9	No	0	No	0	No	0	No	Yes	1	No	0	No
1095	1095U	15122022	No	0	20	Single	Urban	1	Secondary	3	PettyTrader	3	1	0	No	0		40	Yes	1	No	No	No	0		No	No	0	No	No			No	0	No	0	3.2	No	0	No	0	No	0	No	No	0	No	0	No
1096	1096U	15122022	No	0	29	Single	Urban	1	Primary	2	PettyTrader	3	1	0	No	0		38	No	0	No	No	No	0		No	No	0	No	Yes			No	0	No	0	3.4	No	0	No	0	No	0	No	No	0	No	0	No
1097	1097U	15122022		1	37	Marriage	Urban	1	Secondary	3	PettyTrader	3	1	0	No	0		40	No	0	No	No	No	0		No	No	0	No	No			No	0	No	0	3.5	No	0	No	0	No	0	Yes	No	0	No	0	No
1098	1098U	15122022		1	31	Marriage	Urban	1	College	4	Employed	4	2	1	No	0		38	Yes	1	No	No	Yes	1	9.9	Yes	No	0	No	No			No	0	No	0	3.5	No	0	No	0	Yes	1	No	No	0	No	0	Yes
1099	1099U	15122022		1	30	Marriage	Urban	1	Secondary	3	PettyTrader	3	3	2	Yes	1		40	No	0	No	No	No	0		No	No	0	Yes	No			No	0	No	0	3.4	No	0	No	0	Yes	1	No	No	0	No	0	No
1100	1100U	15122022		1	37	Single	Urban	1	Secondary	3	PettyTrader	3	3	2	Yes	1		37	No	0	No	No	No	0		Yes	No	0	No	No			Yes	1	Yes	1	3.2	No	0	No	0	No	0	No	No	0	No	0	No
1101	1101U	15122022	No	0	22	Single	Urban	1	Primary	2	PettyTrader	3	1	0	No	0		40	No	0	No	No	Yes	1	7.9	No	Yes	1	No	No			No	0	No	0	3.1	No	0	No	0	No	0	No	No	0	No	0	No
1102	1102U	15122022		1	25	Single	Urban	1	Secondary	3	Peasant	2	1	0	No	0		42	No	0	No	No	No	0	No	No	No	0	No	No	No	No	No	0	No	0	No	No	0	No	0	No	0	No	No	0	No	0	No
				1
				1
				1
				1
				1
				1
				1
				1
				1
				1
				1
				1
				1
				1
				1
				1
				1
				1
				1
				1
				1
				1
				1
				1
				1
				1
				1
				1
				1
				1
[truncated: 72 more columns]
